# Supplementary material for: Stowaway miniature inverted repeat transposable elements are important agents driving recent genomic diversity in wild and cultivated carrot
Source: Mob DNA. 2019 Nov 27;10:47. doi: 10.1186/s13100-019-0190-3 (PMC6881990; doi:10.1186/s13100-019-0190-3)
Supplement: Supplementary file 1 — Additional file 1: DcSto annotation: contains gff3 annotations of 18.5 K DcSto insertions identified in 31 carrot genomes. [file 13100_2019_190_MOESM1_ESM.txt]

##gff-version 3
NC_030389.1	RelocaTE	DNA_transposon	26366297	26366298	.	.	.	Note=LOC108200517_5'UTR;ID=DcSto8_Ssp3_DcSto6_Ssp3
NC_030388.1	RelocaTE	DNA_transposon	5008467	5008468	.	.	.	Note=LOC108198052_downstream;ID=DcSto10_I3,I1,C9,C13,C10,C7,C8,C3,C5,C4,W8_DcSto6_C9,C12,C7
NC_030387.1	RelocaTE	DNA_transposon	3464326	3464327	.	.	.	Note=intergenic;ID=DcSto7a_C2_DcSto6_C2,C3
NC_030387.1	RelocaTE	DNA_transposon	9244313	9244314	.	.	.	Note=LOC108196255_upstream;ID=DcSto8_C2,W5_DcSto7b_I3,C12,C2,C6
NC_030387.1	RelocaTE	DNA_transposon	10473380	10473381	.	.	.	Note=intergenic;ID=DcSto8_Ssp3_DcSto1_W7_DcSto2_Ssp3
NC_030387.1	RelocaTE	DNA_transposon	15444634	15444635	.	.	.	Note=LOC108194276_upstream;ID=DcSto12_W2_DcSto5_W1,W2_DcSto7b_W6
NC_030387.1	RelocaTE	DNA_transposon	24266428	24266429	.	.	.	Note=LOC108194349_downstream;ID=DcSto7a_W1_DcSto6_W1
NC_030386.1	RelocaTE	DNA_transposon	187067	187068	.	.	.	Note=intergenic;ID=DcSto6_W6,W7_DcSto3_W6
NC_030386.1	RelocaTE	DNA_transposon	187421	187422	.	.	.	Note=intergenic;ID=DcSto5_I3,C9,C11,C10_DcSto1_C10,C7,
NC_030386.1	RelocaTE	DNA_transposon	2157111	2157112	.	.	.	Note=LOC108225663_downstream;ID=DcSto6_Ssp3_DcSto2_Ssp3
NC_030386.1	RelocaTE	DNA_transposon	11271920	11271921	.	.	.	Note=LOC108225942_upstream;ID=DcSto12_C11,C7,C2,C3,C1,C6,C4,Ssp4,W5,W7,W4_DcSto5_Ssp4,W3
NC_030385.1	RelocaTE	DNA_transposon	38629452	38629453	.	.	.	Note=LOC108222808_downstream;ID=DcSto8_W2_DcSto2_W2_DcSto3_I3,I2,C12,C7,C3,C5
NC_030384.1	RelocaTE	DNA_transposon	27827323	27827324	.	.	.	Note=LOC108217950_downstream;ID=DcSto12_W3_DcSto6_I3,I2,C8,W3
NC_030383.1	RelocaTE	DNA_transposon	47663009	47663010	.	.	.	Note=intergenic;ID=DcSto7a_W7_DcSto2_W7
NC_030382.1	RelocaTE	DNA_transposon	28828954	28828955	.	.	.	Note=LOC108210039_intron;ID=DcSto6_W2_DcSto1_W2,Ssp3,
NC_030389.1	RelocaTE	DNA_transposon	2301533	2301534	.	.	.	Note=LOC108201880_downstream;ID=DcSto8_Ssp1_DcSto4_W2
NC_030389.1	RelocaTE	DNA_transposon	5025124	5025125	.	.	.	Note=intergenic;ID=DcSto8_Ssp2_DcSto2_C1_DcSto4_W4
NC_030389.1	RelocaTE	DNA_transposon	6391226	6391227	.	.	.	Note=LOC108202860_downstream;ID=DcSto7b_C2,C5,W8_DcSto5_Ssp1
NC_030389.1	RelocaTE	DNA_transposon	6665896	6665897	.	.	.	Note=LOC108201180_downstream;ID=DcSto5_C9_DcSto2_W4
NC_030389.1	RelocaTE	DNA_transposon	6920905	6920906	.	.	.	Note=LOC108203067_downstream;ID=DcSto6_Ssp3_DcSto1_Ssp1
NC_030389.1	RelocaTE	DNA_transposon	7964669	7964670	.	.	.	Note=intergenic;ID=DcSto12_Ssp4,W3_DcSto2_Ssp5
NC_030389.1	RelocaTE	DNA_transposon	8315128	8315129	.	.	.	Note=intergenic;ID=DcSto10_C8_DcSto6_W2
NC_030389.1	RelocaTE	DNA_transposon	11848802	11848803	.	.	.	Note=intergenic;ID=DcSto5_W6_DcSto2_W5
NC_030389.1	RelocaTE	DNA_transposon	11965066	11965067	.	.	.	Note=LOC108201279_intron;ID=DcSto7b_I3_DcSto6_I1
NC_030389.1	RelocaTE	DNA_transposon	22332804	22332805	.	.	.	Note=LOC108200880_upstream;ID=DcSto12_W2_DcSto5_W3
NC_030389.1	RelocaTE	DNA_transposon	22558157	22558158	.	.	.	Note=LOC108200537_upstream;ID=DcSto6_Ssp4_DcSto5_W5
NC_030389.1	RelocaTE	DNA_transposon	22909284	22909285	.	.	.	Note=intergenic;ID=DcSto6_Ssp5_DcSto1_Ssp2,Ssp3,
NC_030389.1	RelocaTE	DNA_transposon	23656623	23656624	.	.	.	Note=intergenic;ID=DcSto6_W2_DcSto1_W3
NC_030389.1	RelocaTE	DNA_transposon	29030783	29030784	.	.	.	Note=LOC108200261_downstream;ID=DcSto6_Ssp3_DcSto2_I3,I4,Ssp5
NC_030389.1	RelocaTE	DNA_transposon	29084038	29084039	.	.	.	Note=LOC108200837_upstream;ID=DcSto5_Ssp4_DcSto2_Ssp2
NC_030389.1	RelocaTE	DNA_transposon	32114861	32114862	.	.	.	Note=intergenic;ID=DcSto7a_Ssp1_DcSto2_W7
NC_030389.1	RelocaTE	DNA_transposon	32729734	32729735	.	.	.	Note=LOC108200489_downstream;ID=DcSto5_W3_DcSto2_W2
NC_030389.1	RelocaTE	DNA_transposon	33477874	33477875	.	.	.	Note=LOC108201837_upstream;ID=DcSto6_W2_DcSto5_C2
NC_030388.1	RelocaTE	DNA_transposon	1208615	1208616	.	.	.	Note=intergenic;ID=DcSto10_I2,C11,C6,W4_DcSto2_C4
NC_030388.1	RelocaTE	DNA_transposon	3857511	3857512	.	.	.	Note=intergenic;ID=DcSto6_C3,W8_DcSto5_I1,C12
NC_030388.1	RelocaTE	DNA_transposon	4147012	4147013	.	.	.	Note=LOC108199350_upstream;ID=DcSto7a_I3_DcSto6_W5
NC_030388.1	RelocaTE	DNA_transposon	11096861	11096862	.	.	.	Note=LOC108199584_intron;ID=DcSto6_W7_DcSto1_C12
NC_030388.1	RelocaTE	DNA_transposon	15842911	15842912	.	.	.	Note=LOC108197456_upstream;ID=DcSto5_C11_DcSto3_W4
NC_030388.1	RelocaTE	DNA_transposon	16544984	16544985	.	.	.	Note=intergenic;ID=DcSto6_C3_DcSto2_I3,I2,C12,C10
NC_030388.1	RelocaTE	DNA_transposon	19298469	19298470	.	.	.	Note=intergenic;ID=DcSto6_Ssp1_DcSto2_C8
NC_030388.1	RelocaTE	DNA_transposon	21264480	21264481	.	.	.	Note=LOC108199609_upstream;ID=DcSto12_W2_DcSto7b_C5
NC_030388.1	RelocaTE	DNA_transposon	26635358	26635359	.	.	.	Note=LOC108198849_upstream;ID=DcSto6_W2_DcSto5_C1
NC_030388.1	RelocaTE	DNA_transposon	26684466	26684467	.	.	.	Note=LOC108198848_upstream;ID=DcSto7b_Ssp3_DcSto2_W4
NC_030388.1	RelocaTE	DNA_transposon	27822654	27822655	.	.	.	Note=LOC108197458_downstream;ID=DcSto7a_C10,C3,C6,C4,W6,W5_DcSto2_W4
NC_030388.1	RelocaTE	DNA_transposon	28085849	28085850	.	.	.	Note=intergenic;ID=DcSto6_W1_DcSto5_W2
NC_030388.1	RelocaTE	DNA_transposon	29418922	29418923	.	.	.	Note=intergenic;ID=DcSto7a_Ssp3_DcSto2_Ssp5
NC_030388.1	RelocaTE	DNA_transposon	29721099	29721100	.	.	.	Note=LOC108197700_upstream;ID=DcSto6_C2_DcSto2_W7
NC_030388.1	RelocaTE	DNA_transposon	30684697	30684698	.	.	.	Note=LOC108197186_downstream;ID=DcSto7b_C13_DcSto5_W2
NC_030388.1	RelocaTE	DNA_transposon	31150014	31150015	.	.	.	Note=intergenic;ID=DcSto10_I2,C10_DcSto6_Ssp1,W2
NC_030387.1	RelocaTE	DNA_transposon	2103136	2103137	.	.	.	Note=intergenic;ID=DcSto4_Ssp3_DcSto2_W4
NC_030387.1	RelocaTE	DNA_transposon	3345071	3345072	.	.	.	Note=intergenic;ID=DcSto6_C3_DcSto2_C1
NC_030387.1	RelocaTE	DNA_transposon	4527086	4527087	.	.	.	Note=intergenic;ID=DcSto6_C9,C13,C7_DcSto5_C11
NC_030387.1	RelocaTE	DNA_transposon	5404749	5404750	.	.	.	Note=LOC108196562_intron;ID=DcSto8_W2_DcSto6_C3
NC_030387.1	RelocaTE	DNA_transposon	9081217	9081218	.	.	.	Note=LOC108193508_upstream;ID=DcSto10_W6_DcSto6_W4
NC_030387.1	RelocaTE	DNA_transposon	9877966	9877967	.	.	.	Note=LOC108193258_upstream;ID=DcSto8_Ssp4_DcSto6_I3
NC_030387.1	RelocaTE	DNA_transposon	14794385	14794386	.	.	.	Note=LOC108195707_upstream;ID=DcSto6_W4_DcSto2_W3
NC_030387.1	RelocaTE	DNA_transposon	16085681	16085682	.	.	.	Note=LOC108196571_upstream;ID=DcSto6_C9,C10,C6,C4_DcSto5_W3
NC_030387.1	RelocaTE	DNA_transposon	23987103	23987104	.	.	.	Note=LOC108194315_upstream;ID=DcSto7a_C1_DcSto3_I2
NC_030387.1	RelocaTE	DNA_transposon	27563130	27563131	.	.	.	Note=LOC108196753_intron;ID=DcSto7a_C12,C6_DcSto2_Ssp2
NC_030387.1	RelocaTE	DNA_transposon	27643016	27643017	.	.	.	Note=LOC108193438_upstream;ID=DcSto7b_C10,C7_DcSto6_C3
NC_030387.1	RelocaTE	DNA_transposon	27723227	27723228	.	.	.	Note=LOC108193872_upstream;ID=DcSto12_C1,W8,W6,W3_DcSto5_W8,W5
NC_030387.1	RelocaTE	DNA_transposon	27757306	27757307	.	.	.	Note=intergenic;ID=DcSto6_Ssp2_DcSto2_Ssp3
NC_030387.1	RelocaTE	DNA_transposon	29121375	29121376	.	.	.	Note=intergenic;ID=DcSto9_C7,C3,C1_DcSto5_C13
NC_030387.1	RelocaTE	DNA_transposon	30629981	30629982	.	.	.	Note=intergenic;ID=DcSto5_C3_DcSto1_Ssp4
NC_030387.1	RelocaTE	DNA_transposon	31051352	31051353	.	.	.	Note=LOC108196085_intron;ID=DcSto6_Ssp4_DcSto4_W3
NC_030387.1	RelocaTE	DNA_transposon	31859920	31859921	.	.	.	Note=intergenic;ID=DcSto12_W3_DcSto1_W5
NC_030387.1	RelocaTE	DNA_transposon	33100062	33100063	.	.	.	Note=LOC108193655_upstream;ID=DcSto6_W2_DcSto2_Ssp5
NC_030387.1	RelocaTE	DNA_transposon	35514480	35514481	.	.	.	Note=LOC108195080_upstream;ID=DcSto6_W4_DcSto5_Ssp5
NC_030386.1	RelocaTE	DNA_transposon	56134	56135	.	.	.	Note=intergenic;ID=DcSto6_W6_DcSto2_Ssp3
NC_030386.1	RelocaTE	DNA_transposon	1677375	1677376	.	.	.	Note=LOC108224849_intron;ID=DcSto7b_Ssp1,Ssp3_DcSto7a_C8
NC_030386.1	RelocaTE	DNA_transposon	1744145	1744146	.	.	.	Note=LOC108224632_upstream;ID=DcSto10_W6_DcSto7b_W2
NC_030386.1	RelocaTE	DNA_transposon	5397080	5397081	.	.	.	Note=LOC108226917_upstream;ID=DcSto6_W6,W5_DcSto1_Ssp4
NC_030386.1	RelocaTE	DNA_transposon	6037104	6037105	.	.	.	Note=intergenic;ID=DcSto7b_W3_DcSto6_Ssp2,Ssp3
NC_030386.1	RelocaTE	DNA_transposon	6391125	6391126	.	.	.	Note=intergenic;ID=DcSto8_W2_DcSto3_I3,I4,W4
NC_030386.1	RelocaTE	DNA_transposon	12953896	12953897	.	.	.	Note=intergenic;ID=DcSto6_I2,C7,W6_DcSto5_Ssp4,Ssp1,W2,Ssp3
NC_030386.1	RelocaTE	DNA_transposon	14575642	14575643	.	.	.	Note=LOC108224993_3'UTR;ID=DcSto10_W4_DcSto8_W2
NC_030386.1	RelocaTE	DNA_transposon	16372045	16372046	.	.	.	Note=LOC108227542_upstream;ID=DcSto12_C4_DcSto5_Ssp1_DcSto8_I3,I1,I2,I4,C9,C13,C11,C10,C7,C8
NC_030386.1	RelocaTE	DNA_transposon	17032369	17032370	.	.	.	Note=LOC108225773_downstream;ID=DcSto5_W3_DcSto1_W2
NC_030386.1	RelocaTE	DNA_transposon	17761048	17761049	.	.	.	Note=LOC108225737_upstream;ID=DcSto12_Ssp1_DcSto7b_W8
NC_030386.1	RelocaTE	DNA_transposon	18061093	18061094	.	.	.	Note=LOC108192903_downstream;ID=DcSto8_W2,Ssp3_DcSto2_Ssp5_DcSto5_W6
NC_030386.1	RelocaTE	DNA_transposon	20332622	20332623	.	.	.	Note=LOC108227948_upstream;ID=DcSto6_W7_DcSto2_I3,I2,C9,C12,C8,C5,C1,W5
NC_030386.1	RelocaTE	DNA_transposon	20334896	20334897	.	.	.	Note=LOC108225100_downstream;ID=DcSto10_I3,I2,I4,C9,C12,C7,C8,C5,W5_DcSto6_W2
NC_030386.1	RelocaTE	DNA_transposon	21338102	21338103	.	.	.	Note=LOC108226624_upstream;ID=DcSto7b_W7_DcSto2_W2_DcSto6_C10,W3
NC_030386.1	RelocaTE	DNA_transposon	21704613	21704614	.	.	.	Note=intergenic;ID=DcSto6_C13,C10_DcSto2_Ssp3
NC_030386.1	RelocaTE	DNA_transposon	22276031	22276032	.	.	.	Note=intergenic;ID=DcSto8_W2_DcSto1_W1
NC_030386.1	RelocaTE	DNA_transposon	24879097	24879098	.	.	.	Note=LOC108225166_downstream;ID=DcSto5_Ssp2_DcSto3_W4
NC_030386.1	RelocaTE	DNA_transposon	26166359	26166360	.	.	.	Note=LOC108226639_upstream;ID=DcSto12_I3,I2,I4,C11,C10,C5,W6_DcSto6_W4
NC_030386.1	RelocaTE	DNA_transposon	27297717	27297718	.	.	.	Note=LOC108227507_intron;ID=DcSto6_W3_DcSto5_W2
NC_030386.1	RelocaTE	DNA_transposon	27907360	27907361	.	.	.	Note=LOC108225267_upstream;ID=DcSto6_W2_DcSto2_W4
NC_030386.1	RelocaTE	DNA_transposon	28472971	28472972	.	.	.	Note=LOC108224245_upstream;ID=DcSto7b_C2_DcSto6_Ssp2
NC_030386.1	RelocaTE	DNA_transposon	28629541	28629542	.	.	.	Note=LOC108227483_intron;ID=DcSto6_C11_DcSto5_W5
NC_030386.1	RelocaTE	DNA_transposon	28758824	28758825	.	.	.	Note=intergenic;ID=DcSto7b_C2_DcSto2_C11
NC_030386.1	RelocaTE	DNA_transposon	29238964	29238965	.	.	.	Note=intergenic;ID=DcSto7b_C7_DcSto1_I3,C12,C4
NC_030386.1	RelocaTE	DNA_transposon	29708158	29708159	.	.	.	Note=LOC108225253_downstream;ID=DcSto3_W7_DcSto1_W5
NC_030386.1	RelocaTE	DNA_transposon	29708584	29708585	.	.	.	Note=LOC108227266_upstream;ID=DcSto6_C6_DcSto2_I2,C9,C10
NC_030386.1	RelocaTE	DNA_transposon	29844276	29844277	.	.	.	Note=LOC108224626_upstream;ID=DcSto7b_C9_DcSto7a_C10
NC_030386.1	RelocaTE	DNA_transposon	32421087	32421088	.	.	.	Note=intergenic;ID=DcSto7a_C1,W6_DcSto6_C9
NC_030386.1	RelocaTE	DNA_transposon	34226503	34226504	.	.	.	Note=LOC108224841_downstream;ID=DcSto6_W5_DcSto2_I1,I2,C11
NC_030386.1	RelocaTE	DNA_transposon	35211425	35211426	.	.	.	Note=LOC108228152_upstream;ID=DcSto2_W1_DcSto1_C5,C6,
NC_030386.1	RelocaTE	DNA_transposon	35464598	35464599	.	.	.	Note=LOC108227779_5'UTR;ID=DcSto12_Ssp1_DcSto5_W2
NC_030386.1	RelocaTE	DNA_transposon	35617585	35617586	.	.	.	Note=intergenic;ID=DcSto6_W2_DcSto1_Ssp2
NC_030385.1	RelocaTE	DNA_transposon	1428734	1428735	.	.	.	Note=intergenic;ID=DcSto10_I3,C8,C4_DcSto2_W5
NC_030385.1	RelocaTE	DNA_transposon	1978485	1978486	.	.	.	Note=LOC108220881_upstream;ID=DcSto7b_C5_DcSto6_W4
NC_030385.1	RelocaTE	DNA_transposon	3583573	3583574	.	.	.	Note=LOC108223906_upstream;ID=DcSto6_W4_DcSto2_Ssp5
NC_030385.1	RelocaTE	DNA_transposon	4128474	4128475	.	.	.	Note=intergenic;ID=DcSto6_Ssp5_DcSto5_C12
NC_030385.1	RelocaTE	DNA_transposon	7997684	7997685	.	.	.	Note=intergenic;ID=DcSto6_W1,W3_DcSto2_C7
NC_030385.1	RelocaTE	DNA_transposon	9953171	9953172	.	.	.	Note=LOC108220888_downstream;ID=DcSto7a_C6_DcSto5_I1,I2,C9,C13,C11,C10,C7,C2,C8,C5,C1
NC_030385.1	RelocaTE	DNA_transposon	9953173	9953174	.	.	.	Note=LOC108220888_downstream;ID=DcSto12_Ssp3_DcSto7b_C1
NC_030385.1	RelocaTE	DNA_transposon	11315702	11315703	.	.	.	Note=LOC108221316_upstream;ID=DcSto8_W5_DcSto5_Ssp4
NC_030385.1	RelocaTE	DNA_transposon	11516005	11516006	.	.	.	Note=LOC108221322_downstream;ID=DcSto12_C13,C1_DcSto7b_C2
NC_030385.1	RelocaTE	DNA_transposon	12081677	12081678	.	.	.	Note=LOC108222594_upstream;ID=DcSto8_W4_DcSto4_C3
NC_030385.1	RelocaTE	DNA_transposon	14948095	14948096	.	.	.	Note=LOC108219828_intron;ID=DcSto12_C5,W7_DcSto2_C6
NC_030385.1	RelocaTE	DNA_transposon	17474342	17474343	.	.	.	Note=intergenic;ID=DcSto7b_C8_DcSto6_C3,C1
NC_030385.1	RelocaTE	DNA_transposon	17586533	17586534	.	.	.	Note=LOC108221910_5'UTR;ID=DcSto5_W5,W7_DcSto2_C8
NC_030385.1	RelocaTE	DNA_transposon	19996988	19996989	.	.	.	Note=intergenic;ID=DcSto7b_C9_DcSto2_Ssp5
NC_030385.1	RelocaTE	DNA_transposon	21485398	21485399	.	.	.	Note=LOC108224122_intron;ID=DcSto6_Ssp4_DcSto1_W3
NC_030385.1	RelocaTE	DNA_transposon	23175964	23175965	.	.	.	Note=LOC108223028_upstream;ID=DcSto7b_W6,W5,W4_DcSto7a_Ssp3
NC_030385.1	RelocaTE	DNA_transposon	23299731	23299732	.	.	.	Note=LOC108223506_upstream;ID=DcSto6_Ssp1,W2,Ssp3_DcSto1_Ssp2
NC_030385.1	RelocaTE	DNA_transposon	25083771	25083772	.	.	.	Note=intergenic;ID=DcSto5_W5,W4_DcSto1_C12
NC_030385.1	RelocaTE	DNA_transposon	25322473	25322474	.	.	.	Note=LOC108223177_upstream;ID=DcSto6_C3_DcSto2_Ssp3
NC_030385.1	RelocaTE	DNA_transposon	27052973	27052974	.	.	.	Note=intergenic;ID=DcSto6_C2,C1,W6,W4_DcSto4_W2
NC_030385.1	RelocaTE	DNA_transposon	27055437	27055438	.	.	.	Note=intergenic;ID=DcSto7b_C7,C2,C1,W6,W5,W4_DcSto6_C6
NC_030385.1	RelocaTE	DNA_transposon	28839699	28839700	.	.	.	Note=intergenic;ID=DcSto6_C12,C10,C3,W5_DcSto2_Ssp5
NC_030385.1	RelocaTE	DNA_transposon	32013133	32013134	.	.	.	Note=LOC108219912_downstream;ID=DcSto6_I1,C13,Ssp4_DcSto1_W2
NC_030385.1	RelocaTE	DNA_transposon	32806924	32806925	.	.	.	Note=LOC108223530_downstream;ID=DcSto5_W5_DcSto2_W7
NC_030385.1	RelocaTE	DNA_transposon	32983122	32983123	.	.	.	Note=LOC108223103_downstream;ID=DcSto12_W3_DcSto7b_I3,I4,C2
NC_030385.1	RelocaTE	DNA_transposon	33705724	33705725	.	.	.	Note=LOC108220044_upstream;ID=DcSto7b_Ssp5_DcSto6_Ssp4
NC_030385.1	RelocaTE	DNA_transposon	35665386	35665387	.	.	.	Note=intergenic;ID=DcSto5_C5,C6,W6,W5_DcSto2_Ssp4
NC_030385.1	RelocaTE	DNA_transposon	37360344	37360345	.	.	.	Note=intergenic;ID=DcSto2_Ssp4_DcSto1_W5
NC_030385.1	RelocaTE	DNA_transposon	38604730	38604731	.	.	.	Note=LOC108220067_intron;ID=DcSto6_Ssp3_DcSto2_W7
NC_030385.1	RelocaTE	DNA_transposon	38931135	38931136	.	.	.	Note=LOC108221817_downstream;ID=DcSto7b_C9_DcSto7a_Ssp5
NC_030385.1	RelocaTE	DNA_transposon	39320149	39320150	.	.	.	Note=LOC108223783_downstream;ID=DcSto8_Ssp4_DcSto6_W2
NC_030385.1	RelocaTE	DNA_transposon	39320758	39320759	.	.	.	Note=intergenic;ID=DcSto7b_C10_DcSto2_W3
NC_030385.1	RelocaTE	DNA_transposon	40836546	40836547	.	.	.	Note=LOC108222178_upstream;ID=DcSto6_W2_DcSto2_C12
NC_030385.1	RelocaTE	DNA_transposon	41152616	41152617	.	.	.	Note=intergenic;ID=DcSto6_C9,C7,C8,W5_DcSto2_W3
NC_030384.1	RelocaTE	DNA_transposon	1997305	1997306	.	.	.	Note=intergenic;ID=DcSto6_C10,C3,C1,C6,W6,W5_DcSto1_Ssp3
NC_030384.1	RelocaTE	DNA_transposon	5500296	5500297	.	.	.	Note=intergenic;ID=DcSto5_W3_DcSto4_Ssp2
NC_030384.1	RelocaTE	DNA_transposon	5960499	5960500	.	.	.	Note=LOC108216445_downstream;ID=DcSto6_W2_DcSto5_C10
NC_030384.1	RelocaTE	DNA_transposon	6200396	6200397	.	.	.	Note=LOC108216817_upstream;ID=DcSto6_C12,C11_DcSto3_W7
NC_030384.1	RelocaTE	DNA_transposon	6484442	6484443	.	.	.	Note=intergenic;ID=DcSto6_W2_DcSto1_W6
NC_030384.1	RelocaTE	DNA_transposon	12449515	12449516	.	.	.	Note=LOC108218488_downstream;ID=DcSto8_Ssp5_DcSto7b_C3
NC_030384.1	RelocaTE	DNA_transposon	13266013	13266014	.	.	.	Note=intergenic;ID=DcSto8_Ssp3_DcSto1_W2
NC_030384.1	RelocaTE	DNA_transposon	14899284	14899285	.	.	.	Note=TRNAH-GUG_upstream;ID=DcSto12_C12_DcSto7b_W7
NC_030384.1	RelocaTE	DNA_transposon	16583469	16583470	.	.	.	Note=intergenic;ID=DcSto12_Ssp5_DcSto5_Ssp3
NC_030384.1	RelocaTE	DNA_transposon	16741721	16741722	.	.	.	Note=LOC108217259_downstream;ID=DcSto12_Ssp5_DcSto1_W3_DcSto7b_C2,W5,W4
NC_030384.1	RelocaTE	DNA_transposon	18897175	18897176	.	.	.	Note=LOC108217294_upstream;ID=DcSto10_Ssp5_DcSto2_W4
NC_030384.1	RelocaTE	DNA_transposon	20324596	20324597	.	.	.	Note=intergenic;ID=DcSto6_W3_DcSto5_C13,C10,C2,C5,C6
NC_030384.1	RelocaTE	DNA_transposon	21080091	21080092	.	.	.	Note=LOC108218501_downstream;ID=DcSto3_C12,C3,W8_DcSto1_I3
NC_030384.1	RelocaTE	DNA_transposon	21436218	21436219	.	.	.	Note=LOC108219043_upstream;ID=DcSto9_C4_DcSto7a_C3,C5
NC_030384.1	RelocaTE	DNA_transposon	22908902	22908903	.	.	.	Note=intergenic;ID=DcSto6_W4_DcSto2_C3,W6,W7
NC_030384.1	RelocaTE	DNA_transposon	23230178	23230179	.	.	.	Note=intergenic;ID=DcSto10_W6_DcSto2_C5,C6
NC_030384.1	RelocaTE	DNA_transposon	23518414	23518415	.	.	.	Note=LOC108216062_5'UTR;ID=DcSto6_Ssp3_DcSto4_C9
NC_030384.1	RelocaTE	DNA_transposon	23665607	23665608	.	.	.	Note=intergenic;ID=DcSto6_Ssp5_DcSto2_Ssp3
NC_030384.1	RelocaTE	DNA_transposon	23725174	23725175	.	.	.	Note=LOC108218766_downstream;ID=DcSto5_Ssp4_DcSto3_Ssp5
NC_030384.1	RelocaTE	DNA_transposon	24005763	24005764	.	.	.	Note=LOC108218709_downstream;ID=DcSto5_Ssp5_DcSto1_W3
NC_030384.1	RelocaTE	DNA_transposon	24663964	24663965	.	.	.	Note=intergenic;ID=DcSto12_C8_DcSto7b_W2
NC_030384.1	RelocaTE	DNA_transposon	25101219	25101220	.	.	.	Note=LOC108218580_upstream;ID=DcSto3_W4_DcSto2_C2,C3,C5,C6,W6
NC_030384.1	RelocaTE	DNA_transposon	25170699	25170700	.	.	.	Note=LOC108216914_upstream;ID=DcSto12_W2_DcSto2_W7
NC_030384.1	RelocaTE	DNA_transposon	25837107	25837108	.	.	.	Note=LOC108217805_upstream;ID=DcSto7b_C13,C10_DcSto2_Ssp4
NC_030384.1	RelocaTE	DNA_transposon	27235612	27235613	.	.	.	Note=LOC108216184_intron;ID=DcSto8_Ssp1_DcSto1_C13
NC_030384.1	RelocaTE	DNA_transposon	27511179	27511180	.	.	.	Note=LOC108217421_upstream;ID=DcSto12_Ssp3_DcSto6_I3,I1,I2,C12,C11,C7,C1
NC_030384.1	RelocaTE	DNA_transposon	27803835	27803836	.	.	.	Note=LOC108216372_intron;ID=DcSto10_Ssp4_DcSto2_W2
NC_030384.1	RelocaTE	DNA_transposon	27937339	27937340	.	.	.	Note=LOC108215680_upstream;ID=DcSto7b_C2,C3,C5,C1,C4_DcSto1_W3
NC_030384.1	RelocaTE	DNA_transposon	28567216	28567217	.	.	.	Note=intergenic;ID=DcSto4_C9,C12_DcSto1_W2,Ssp3,
NC_030384.1	RelocaTE	DNA_transposon	29125677	29125678	.	.	.	Note=intergenic;ID=DcSto8_C9,C12_DcSto7b_W7
NC_030384.1	RelocaTE	DNA_transposon	29413840	29413841	.	.	.	Note=LOC108218833_upstream;ID=DcSto12_W3_DcSto5_I1,C9,C12
NC_030384.1	RelocaTE	DNA_transposon	30137091	30137092	.	.	.	Note=LOC108218014_downstream;ID=DcSto7b_Ssp2_DcSto7a_Ssp3
NC_030384.1	RelocaTE	DNA_transposon	30609436	30609437	.	.	.	Note=intergenic;ID=DcSto7b_W1_DcSto6_I3,I1,I2,C9,C12,C11,C7,C2,C8,C3,C4,W6,W5,W4
NC_030384.1	RelocaTE	DNA_transposon	34237081	34237082	.	.	.	Note=intergenic;ID=DcSto8_Ssp1_DcSto1_C2
NC_030384.1	RelocaTE	DNA_transposon	34603917	34603918	.	.	.	Note=LOC108218328_downstream;ID=DcSto7b_C9_DcSto1_Ssp4
NC_030384.1	RelocaTE	DNA_transposon	34670461	34670462	.	.	.	Note=LOC108216470_upstream;ID=DcSto7b_W6_DcSto6_W7
NC_030384.1	RelocaTE	DNA_transposon	34950482	34950483	.	.	.	Note=LOC108215581_upstream;ID=DcSto3_W6_DcSto1_W2,Ssp3,
NC_030384.1	RelocaTE	DNA_transposon	35312077	35312078	.	.	.	Note=LOC108216395_downstream;ID=DcSto6_Ssp3_DcSto2_W7
NC_030384.1	RelocaTE	DNA_transposon	35563975	35563976	.	.	.	Note=LOC108219206_upstream;ID=DcSto6_W1_DcSto5_W2
NC_030383.1	RelocaTE	DNA_transposon	95936	95937	.	.	.	Note=LOC108211866_5'UTR;ID=DcSto7b_I3_DcSto6_W1,W2
NC_030383.1	RelocaTE	DNA_transposon	178089	178090	.	.	.	Note=LOC108214440_downstream;ID=DcSto7b_C2_DcSto2_I1,I4,C11
NC_030383.1	RelocaTE	DNA_transposon	1306507	1306508	.	.	.	Note=LOC108213338_upstream;ID=DcSto12_I1,I4,C12,W2_DcSto6_Ssp5
NC_030383.1	RelocaTE	DNA_transposon	2081835	2081836	.	.	.	Note=LOC108214418_upstream;ID=DcSto7a_C10_DcSto6_C5,C6
NC_030383.1	RelocaTE	DNA_transposon	2177105	2177106	.	.	.	Note=LOC108214462_upstream;ID=DcSto8_Ssp1_DcSto7b_W2
NC_030383.1	RelocaTE	DNA_transposon	5832877	5832878	.	.	.	Note=LOC108214706_upstream;ID=DcSto8_Ssp5_DcSto5_C11,C10
NC_030383.1	RelocaTE	DNA_transposon	6937349	6937350	.	.	.	Note=LOC108214628_upstream;ID=DcSto10_C5,C1,C6_DcSto7a_Ssp5
NC_030383.1	RelocaTE	DNA_transposon	9016953	9016954	.	.	.	Note=LOC108215207_intron;ID=DcSto12_W2_DcSto6_W5
NC_030383.1	RelocaTE	DNA_transposon	9862075	9862076	.	.	.	Note=LOC108211356_upstream;ID=DcSto7a_Ssp1_DcSto6_W2
NC_030383.1	RelocaTE	DNA_transposon	12677019	12677020	.	.	.	Note=intergenic;ID=DcSto2_C6_DcSto1_C11
NC_030383.1	RelocaTE	DNA_transposon	13100716	13100717	.	.	.	Note=LOC108211741_upstream;ID=DcSto7b_C1_DcSto5_W7
NC_030383.1	RelocaTE	DNA_transposon	14135936	14135937	.	.	.	Note=LOC108210479_intron;ID=DcSto6_I1,C1,W5_DcSto2_Ssp4
NC_030383.1	RelocaTE	DNA_transposon	14361533	14361534	.	.	.	Note=LOC108215009_intron;ID=DcSto2_Ssp1_DcSto1_C13,C10,
NC_030383.1	RelocaTE	DNA_transposon	15212567	15212568	.	.	.	Note=intergenic;ID=DcSto7b_C4_DcSto7a_C13
NC_030383.1	RelocaTE	DNA_transposon	24969896	24969897	.	.	.	Note=LOC108213312_downstream;ID=DcSto10_W7_DcSto8_Ssp3
NC_030383.1	RelocaTE	DNA_transposon	25330190	25330191	.	.	.	Note=intergenic;ID=DcSto6_C1,W6,W5,W7_DcSto4_C9,C13,C4
NC_030383.1	RelocaTE	DNA_transposon	25732449	25732450	.	.	.	Note=LOC108210422_upstream;ID=DcSto5_W2_DcSto2_C5,C6
NC_030383.1	RelocaTE	DNA_transposon	25793543	25793544	.	.	.	Note=intergenic;ID=DcSto7a_C10,W3_DcSto6_Ssp3
NC_030383.1	RelocaTE	DNA_transposon	25813629	25813630	.	.	.	Note=intergenic;ID=DcSto6_W1_DcSto2_Ssp5
NC_030383.1	RelocaTE	DNA_transposon	29231795	29231796	.	.	.	Note=LOC108211523_upstream;ID=DcSto12_W4_DcSto7b_C6
NC_030383.1	RelocaTE	DNA_transposon	31414342	31414343	.	.	.	Note=LOC108215433_intron;ID=DcSto7a_Ssp5_DcSto6_I3,I1,C8,W5
NC_030383.1	RelocaTE	DNA_transposon	32240033	32240034	.	.	.	Note=LOC108210736_intron;ID=DcSto10_I3,I1,I2,I4,C9,C12,C3,C5_DcSto2_Ssp5
NC_030383.1	RelocaTE	DNA_transposon	35962377	35962378	.	.	.	Note=LOC108210899_intron;ID=DcSto6_Ssp3_DcSto5_C2,C1,C4
NC_030383.1	RelocaTE	DNA_transposon	38949466	38949467	.	.	.	Note=LOC108213646_3'UTR;ID=DcSto7b_W7_DcSto1_Ssp3
NC_030383.1	RelocaTE	DNA_transposon	39580678	39580679	.	.	.	Note=LOC108213317_downstream;ID=DcSto6_Ssp5_DcSto2_C2
NC_030383.1	RelocaTE	DNA_transposon	39759686	39759687	.	.	.	Note=intergenic;ID=DcSto8_Ssp5_DcSto5_I1,I2,C9,C12,C7,C2,C8,C1,C4,W8,W6
NC_030383.1	RelocaTE	DNA_transposon	41476558	41476559	.	.	.	Note=LOC108210436_upstream;ID=DcSto6_I2,C9,C12_DcSto5_C3
NC_030383.1	RelocaTE	DNA_transposon	41677032	41677033	.	.	.	Note=LOC108214534_5'UTR;ID=DcSto5_I2_DcSto2_W1
NC_030383.1	RelocaTE	DNA_transposon	42502752	42502753	.	.	.	Note=LOC108211616_upstream;ID=DcSto8_Ssp3_DcSto6_W2
NC_030383.1	RelocaTE	DNA_transposon	44964915	44964916	.	.	.	Note=intergenic;ID=DcSto6_C13_DcSto2_W3
NC_030383.1	RelocaTE	DNA_transposon	44983084	44983085	.	.	.	Note=LOC108213627_intergenic;ID=DcSto6_C13_DcSto2_W3
NC_030383.1	RelocaTE	DNA_transposon	46191191	46191192	.	.	.	Note=LOC108214665_downstream;ID=DcSto10_I3,C9,C8_DcSto2_C2,C6
NC_030383.1	RelocaTE	DNA_transposon	46756793	46756794	.	.	.	Note=intergenic;ID=DcSto8_C12,C11,C10,C2,C8,W5_DcSto6_Ssp1
NC_030383.1	RelocaTE	DNA_transposon	47839356	47839357	.	.	.	Note=LOC108214355_intron;ID=DcSto8_Ssp2_DcSto1_W1
NC_030383.1	RelocaTE	DNA_transposon	49629410	49629411	.	.	.	Note=intergenic;ID=DcSto7b_Ssp4,W3_DcSto6_C8
NC_030382.1	RelocaTE	DNA_transposon	1695034	1695035	.	.	.	Note=intergenic;ID=DcSto7b_C12_DcSto7a_C8
NC_030382.1	RelocaTE	DNA_transposon	3415841	3415842	.	.	.	Note=intergenic;ID=DcSto10_W2_DcSto3_W6_DcSto6_W1
NC_030382.1	RelocaTE	DNA_transposon	3416271	3416272	.	.	.	Note=intergenic;ID=DcSto6_Ssp1_DcSto2_C8
NC_030382.1	RelocaTE	DNA_transposon	3676485	3676486	.	.	.	Note=intergenic;ID=DcSto6_C13,C7,C3,C5,C6,W6,W7,W4_DcSto5_Ssp3
NC_030382.1	RelocaTE	DNA_transposon	3768147	3768148	.	.	.	Note=intergenic;ID=DcSto6_C11,C4,W5,W7,W4_DcSto1_I2,C7,C5
NC_030382.1	RelocaTE	DNA_transposon	4065520	4065521	.	.	.	Note=LOC108209251_downstream;ID=DcSto6_W2_DcSto4_W3
NC_030382.1	RelocaTE	DNA_transposon	7332705	7332706	.	.	.	Note=intergenic;ID=DcSto7b_Ssp3_DcSto6_W6
NC_030382.1	RelocaTE	DNA_transposon	8151718	8151719	.	.	.	Note=LOC108209343_upstream;ID=DcSto6_I2,C13,C12,C11,C8,C5,C6_DcSto1_W2_DcSto2_C1
NC_030382.1	RelocaTE	DNA_transposon	9151611	9151612	.	.	.	Note=intergenic;ID=DcSto12_I3,I1,I2,I4,C5,W7_DcSto7a_C1
NC_030382.1	RelocaTE	DNA_transposon	10605609	10605610	.	.	.	Note=intergenic;ID=DcSto12_W7_DcSto7a_C7,C5,C4
NC_030382.1	RelocaTE	DNA_transposon	10813586	10813587	.	.	.	Note=LOC108205630_downstream;ID=DcSto12_C9,C7,C2,C3,C5,C4,W8,W6,W3_DcSto6_W2
NC_030382.1	RelocaTE	DNA_transposon	10925478	10925479	.	.	.	Note=LOC108210196_intron;ID=DcSto6_Ssp4_DcSto2_C2,W8,W5
NC_030382.1	RelocaTE	DNA_transposon	18092516	18092517	.	.	.	Note=intergenic;ID=DcSto5_Ssp3_DcSto4_W5,W7
NC_030382.1	RelocaTE	DNA_transposon	18589494	18589495	.	.	.	Note=LOC108209614_upstream;ID=DcSto6_C5,W8,W4_DcSto5_W2
NC_030382.1	RelocaTE	DNA_transposon	18816697	18816698	.	.	.	Note=LOC108209720_intron;ID=DcSto7b_C2_DcSto6_W2
NC_030382.1	RelocaTE	DNA_transposon	20625340	20625341	.	.	.	Note=intergenic;ID=DcSto6_W5_DcSto3_I3,I1,I4,C9,C12
NC_030382.1	RelocaTE	DNA_transposon	27156480	27156481	.	.	.	Note=LOC108209330_intron;ID=DcSto6_Ssp4_DcSto5_W6
NC_030382.1	RelocaTE	DNA_transposon	28232185	28232186	.	.	.	Note=LOC108209244_upstream;ID=DcSto6_C5_DcSto5_C7,C3,C4
NC_030382.1	RelocaTE	DNA_transposon	28755701	28755702	.	.	.	Note=LOC108206411_downstream;ID=DcSto6_W5_DcSto3_I3
NC_030382.1	RelocaTE	DNA_transposon	29905535	29905536	.	.	.	Note=intergenic;ID=DcSto5_W4_DcSto1_Ssp2,Ssp3,
NC_030382.1	RelocaTE	DNA_transposon	30402049	30402050	.	.	.	Note=LOC108209513_upstream;ID=DcSto7b_W7_DcSto1_C6_DcSto2_W2
NC_030382.1	RelocaTE	DNA_transposon	32283373	32283374	.	.	.	Note=intergenic;ID=DcSto6_C1_DcSto1_W3
NC_030382.1	RelocaTE	DNA_transposon	32601527	32601528	.	.	.	Note=intergenic;ID=DcSto5_W8,W5_DcSto2_C7,C8,C3,C5
NC_030382.1	RelocaTE	DNA_transposon	33314426	33314427	.	.	.	Note=LOC108206063_intron;ID=DcSto12_W3_DcSto7a_C6
NC_030382.1	RelocaTE	DNA_transposon	34123821	34123822	.	.	.	Note=LOC108209718_upstream;ID=DcSto6_C5_DcSto3_W7
NC_030382.1	RelocaTE	DNA_transposon	34613674	34613675	.	.	.	Note=intergenic;ID=DcSto9_C1_DcSto1_Ssp5
NC_030382.1	RelocaTE	DNA_transposon	34702266	34702267	.	.	.	Note=LOC108207998_downstream;ID=DcSto7a_C5,C4_DcSto6_Ssp3
NC_030382.1	RelocaTE	DNA_transposon	34891625	34891626	.	.	.	Note=LOC108205952_intron;ID=DcSto8_C13_DcSto3_I1,C6
NC_030382.1	RelocaTE	DNA_transposon	35043342	35043343	.	.	.	Note=LOC108205602_intron;ID=DcSto12_C3,W6_DcSto6_W5
NC_030382.1	RelocaTE	DNA_transposon	37935197	37935198	.	.	.	Note=LOC108208154_upstream;ID=DcSto4_W5,W7,W4_DcSto1_Ssp3
NC_030382.1	RelocaTE	DNA_transposon	38305902	38305903	.	.	.	Note=LOC108209848_5'UTR;ID=DcSto7b_W7_DcSto2_W2
NC_030382.1	RelocaTE	DNA_transposon	38468893	38468894	.	.	.	Note=LOC108209125_downstream;ID=DcSto6_W2_DcSto2_Ssp3
NC_030382.1	RelocaTE	DNA_transposon	39115541	39115542	.	.	.	Note=intergenic;ID=DcSto8_W4_DcSto5_C8
NC_030382.1	RelocaTE	DNA_transposon	39818596	39818597	.	.	.	Note=LOC108208978_upstream;ID=DcSto6_I1,I2,I4,C9_DcSto2_W1
NC_030382.1	RelocaTE	DNA_transposon	40122003	40122004	.	.	.	Note=LOC108207823_upstream;ID=DcSto2_Ssp2_DcSto1_W2
NC_030382.1	RelocaTE	DNA_transposon	40834321	40834322	.	.	.	Note=LOC108210161_downstream;ID=DcSto6_W2_DcSto2_Ssp5
NC_030382.1	RelocaTE	DNA_transposon	41346467	41346468	.	.	.	Note=LOC108206037_downstream;ID=DcSto6_Ssp1_DcSto2_C4,W4
NC_030382.1	RelocaTE	DNA_transposon	42719400	42719401	.	.	.	Note=intergenic;ID=DcSto12_W4_DcSto6_W6
NC_030382.1	RelocaTE	DNA_transposon	43388225	43388226	.	.	.	Note=intergenic;ID=DcSto7a_I1,C11_DcSto6_W2
NC_030381.1	RelocaTE	DNA_transposon	159366	159367	.	.	.	Note=LOC108205018_downstream;ID=DcSto8_Ssp2_DcSto2_C8
NC_030381.1	RelocaTE	DNA_transposon	821942	821943	.	.	.	Note=LOC108209315_upstream;ID=DcSto7b_C12,C7_DcSto6_Ssp2
NC_030381.1	RelocaTE	DNA_transposon	828786	828787	.	.	.	Note=LOC108203489_upstream;ID=DcSto7b_W6_DcSto2_C4
NC_030381.1	RelocaTE	DNA_transposon	1103856	1103857	.	.	.	Note=intergenic;ID=DcSto12_C3,C5,C6,W6_DcSto7a_C9,C11
NC_030381.1	RelocaTE	DNA_transposon	4777189	4777190	.	.	.	Note=LOC108203711_5'UTR;ID=DcSto12_I1,C13,Ssp4,W3_DcSto1_C10,C1,C4
NC_030381.1	RelocaTE	DNA_transposon	5133861	5133862	.	.	.	Note=LOC108204611_upstream;ID=DcSto7b_Ssp4_DcSto7a_W2
NC_030381.1	RelocaTE	DNA_transposon	5884748	5884749	.	.	.	Note=LOC108193695_downstream;ID=DcSto7a_C6_DcSto1_Ssp2,W2,
NC_030381.1	RelocaTE	DNA_transposon	10889409	10889410	.	.	.	Note=LOC108218275_3'UTR;ID=DcSto12_W5_DcSto6_W3
NC_030381.1	RelocaTE	DNA_transposon	11610037	11610038	.	.	.	Note=intergenic;ID=DcSto6_Ssp3_DcSto2_W7
NC_030381.1	RelocaTE	DNA_transposon	13457677	13457678	.	.	.	Note=LOC108206634_downstream;ID=DcSto6_C12_DcSto2_C10
NC_030381.1	RelocaTE	DNA_transposon	14827534	14827535	.	.	.	Note=LOC108218959_downstream;ID=DcSto8_W2_DcSto1_I2,C9,C13,C10,C7,C4,
NC_030381.1	RelocaTE	DNA_transposon	14942955	14942956	.	.	.	Note=LOC108205296_downstream;ID=DcSto6_W2_DcSto2_Ssp5
NC_030381.1	RelocaTE	DNA_transposon	15862237	15862238	.	.	.	Note=intergenic;ID=DcSto7c_I3,I1,C11,C10,C8,C3,C5,C1,W6,W7_DcSto5_W4_DcSto6_Ssp3
NC_030381.1	RelocaTE	DNA_transposon	16728527	16728528	.	.	.	Note=LOC108218274_downstream;ID=DcSto6_I3_DcSto5_C7,C8
NC_030381.1	RelocaTE	DNA_transposon	16948312	16948313	.	.	.	Note=intergenic;ID=DcSto5_W2_DcSto3_W7,W4
NC_030381.1	RelocaTE	DNA_transposon	17618950	17618951	.	.	.	Note=LOC108206268_upstream;ID=DcSto6_Ssp3_DcSto1_W6
NC_030381.1	RelocaTE	DNA_transposon	23178492	23178493	.	.	.	Note=intergenic;ID=DcSto8_Ssp3_DcSto2_C7
NC_030381.1	RelocaTE	DNA_transposon	28391004	28391005	.	.	.	Note=LOC108209064_upstream;ID=DcSto7b_Ssp1,Ssp2_DcSto1_W2
NC_030381.1	RelocaTE	DNA_transposon	28406057	28406058	.	.	.	Note=LOC108204583_downstream;ID=DcSto6_C9,C13,C12,C11,C10,C4_DcSto1_W3
NC_030381.1	RelocaTE	DNA_transposon	28794970	28794971	.	.	.	Note=intergenic;ID=DcSto7b_I1,C12_DcSto2_C8
NC_030381.1	RelocaTE	DNA_transposon	28852811	28852812	.	.	.	Note=intergenic;ID=DcSto8_W3_DcSto6_C12
NC_030381.1	RelocaTE	DNA_transposon	29036898	29036899	.	.	.	Note=intergenic;ID=DcSto12_Ssp5_DcSto1_Ssp3
NC_030381.1	RelocaTE	DNA_transposon	30147572	30147573	.	.	.	Note=intergenic;ID=DcSto10_Ssp5_DcSto6_Ssp1
NC_030381.1	RelocaTE	DNA_transposon	30242551	30242552	.	.	.	Note=LOC108205400_downstream;ID=DcSto7b_I2_DcSto6_Ssp4
NC_030381.1	RelocaTE	DNA_transposon	31668838	31668839	.	.	.	Note=LOC108204514_upstream;ID=DcSto7b_C2_DcSto5_W6
NC_030381.1	RelocaTE	DNA_transposon	33937433	33937434	.	.	.	Note=LOC108214781_downstream;ID=DcSto6_W3_DcSto2_Ssp3
NC_030381.1	RelocaTE	DNA_transposon	35303968	35303969	.	.	.	Note=LOC108199103_downstream;ID=DcSto12_I2,C11,C10,C3,C6_DcSto7a_W5,W4_DcSto7b_C1
NC_030381.1	RelocaTE	DNA_transposon	36607267	36607268	.	.	.	Note=intergenic;ID=DcSto10_W6_DcSto5_Ssp3
NC_030381.1	RelocaTE	DNA_transposon	38337206	38337207	.	.	.	Note=LOC108205012_intron;ID=DcSto5_C9,C13,C10_DcSto1_C8
NC_030381.1	RelocaTE	DNA_transposon	38575345	38575346	.	.	.	Note=LOC108204744_upstream;ID=DcSto6_Ssp1_DcSto2_C5
NC_030381.1	RelocaTE	DNA_transposon	38744171	38744172	.	.	.	Note=intergenic;ID=DcSto5_Ssp3_DcSto2_C1
NC_030381.1	RelocaTE	DNA_transposon	38781459	38781460	.	.	.	Note=intergenic;ID=DcSto5_W4_DcSto1_W2
NC_030381.1	RelocaTE	DNA_transposon	41238043	41238044	.	.	.	Note=LOC108194522_upstream;ID=DcSto6_W3_DcSto2_C9
NC_030381.1	RelocaTE	DNA_transposon	41349908	41349909	.	.	.	Note=intergenic;ID=DcSto10_I3,I2,C3,C4_DcSto6_Ssp3
NC_030381.1	RelocaTE	DNA_transposon	41512317	41512318	.	.	.	Note=intergenic;ID=DcSto7a_Ssp2_DcSto2_W2
NC_030381.1	RelocaTE	DNA_transposon	41864439	41864440	.	.	.	Note=intergenic;ID=DcSto6_Ssp5_DcSto5_W3
NC_030381.1	RelocaTE	DNA_transposon	44291450	44291451	.	.	.	Note=intergenic;ID=DcSto12_C9,W6_DcSto7a_W4
NC_030381.1	RelocaTE	DNA_transposon	44456446	44456447	.	.	.	Note=intergenic;ID=DcSto6_C9,C12,C11,C7,C2,C1_DcSto2_W4
NC_030381.1	RelocaTE	DNA_transposon	45450469	45450470	.	.	.	Note=LOC108203756_downstream;ID=DcSto6_C2,C4_DcSto1_W6
NC_030381.1	RelocaTE	DNA_transposon	46019649	46019650	.	.	.	Note=LOC108209782_intron;ID=0_DcSto1_W3
NC_030381.1	RelocaTE	DNA_transposon	47797729	47797730	.	.	.	Note=LOC108204290_5'UTR;ID=DcSto8_C7,W2_DcSto6_Ssp3_DcSto7b_C6
NC_030381.1	RelocaTE	DNA_transposon	48606937	48606938	.	.	.	Note=LOC108205022_intron;ID=DcSto6_C9,W6_DcSto1_W4
NC_030381.1	RelocaTE	DNA_transposon	48615425	48615426	.	.	.	Note=intergenic;ID=DcSto6_C9_DcSto5_C2,W4
NC_030381.1	RelocaTE	DNA_transposon	50917939	50917940	.	.	.	Note=LOC108196475_5'UTR;ID=DcSto5_I2,I4_DcSto2_W2
NC_030381.1	RelocaTE	DNA_transposon	31824	31825	.	.	.	Note=LOC108204757_3'UTR;ID=DcSto6_Ssp1,W2
NC_030381.1	RelocaTE	DNA_transposon	111667	111668	.	.	.	Note=LOC108197665_downstream;ID=DcSto6_W6,W4
NC_030381.1	RelocaTE	DNA_transposon	112547	112548	.	.	.	Note=LOC108197665_downstream;ID=DcSto9_C9,C3,C1,W8
NC_030381.1	RelocaTE	DNA_transposon	145795	145796	.	.	.	Note=LOC108215785_downstream;ID=DcSto6_Ssp1
NC_030381.1	RelocaTE	DNA_transposon	172251	172252	.	.	.	Note=LOC108206505_intron;ID=DcSto2_W5
NC_030381.1	RelocaTE	DNA_transposon	174593	174594	.	.	.	Note=LOC108206505_downstream;ID=DcSto6_W6
NC_030381.1	RelocaTE	DNA_transposon	176726	176727	.	.	.	Note=LOC108215804_upstream;ID=DcSto12_W3
NC_030381.1	RelocaTE	DNA_transposon	177068	177069	.	.	.	Note=LOC108215804_upstream;ID=DcSto7b_C6
NC_030381.1	RelocaTE	DNA_transposon	206466	206467	.	.	.	Note=LOC108205082_intron;ID=DcSto1_I1
NC_030381.1	RelocaTE	DNA_transposon	218926	218927	.	.	.	Note=LOC108197583_upstream;ID=DcSto1_C11
NC_030381.1	RelocaTE	DNA_transposon	256769	256770	.	.	.	Note=intergenic;ID=DcSto7b_C12
NC_030381.1	RelocaTE	DNA_transposon	259657	259658	.	.	.	Note=intergenic;ID=DcSto5_C8
NC_030381.1	RelocaTE	DNA_transposon	273568	273569	.	.	.	Note=LOC108215325_upstream;ID=DcSto4_Ssp3
NC_030381.1	RelocaTE	DNA_transposon	289788	289789	.	.	.	Note=LOC108194295_upstream;ID=DcSto7a_C1
NC_030381.1	RelocaTE	DNA_transposon	294916	294917	.	.	.	Note=LOC108204860_upstream;ID=DcSto2_Ssp4,W3
NC_030381.1	RelocaTE	DNA_transposon	294998	294999	.	.	.	Note=LOC108204860_upstream;ID=DcSto6_W6
NC_030381.1	RelocaTE	DNA_transposon	295666	295667	.	.	.	Note=LOC108204860_upstream;ID=DcSto2_C9
NC_030381.1	RelocaTE	DNA_transposon	295814	295815	.	.	.	Note=LOC108204860_upstream;ID=DcSto5_C12,C11
NC_030381.1	RelocaTE	DNA_transposon	313364	313365	.	.	.	Note=intergenic;ID=DcSto12_C9
NC_030381.1	RelocaTE	DNA_transposon	315342	315343	.	.	.	Note=intergenic;ID=DcSto2_W7
NC_030381.1	RelocaTE	DNA_transposon	317895	317896	.	.	.	Note=LOC108199377_downstream;ID=DcSto6_C2,C6,W8,W6,W7
NC_030381.1	RelocaTE	DNA_transposon	320339	320340	.	.	.	Note=LOC108199377_upstream;ID=DcSto12_C7
NC_030381.1	RelocaTE	DNA_transposon	320742	320743	.	.	.	Note=LOC108199377_upstream;ID=DcSto7c_I3,W6,W7,W4
NC_030381.1	RelocaTE	DNA_transposon	321231	321232	.	.	.	Note=LOC108199377_upstream;ID=DcSto6_C8
NC_030381.1	RelocaTE	DNA_transposon	335338	335339	.	.	.	Note=LOC108202467_downstream;ID=DcSto2_C11
NC_030381.1	RelocaTE	DNA_transposon	369339	369340	.	.	.	Note=LOC108202505_intron;ID=DcSto7b_Ssp2,W2
NC_030381.1	RelocaTE	DNA_transposon	376745	376746	.	.	.	Note=LOC108202505_intron;ID=DcSto7b_Ssp2,W2,Ssp3
NC_030381.1	RelocaTE	DNA_transposon	378638	378639	.	.	.	Note=LOC108202505_intron;ID=DcSto7b_C12,C10
NC_030381.1	RelocaTE	DNA_transposon	384370	384371	.	.	.	Note=LOC108202510_intron;ID=DcSto5_C10
NC_030381.1	RelocaTE	DNA_transposon	394509	394510	.	.	.	Note=LOC108202505_intron;ID=DcSto7a_C13,C12,C10
NC_030381.1	RelocaTE	DNA_transposon	436761	436762	.	.	.	Note=LOC108212153_upstream;ID=DcSto6_Ssp1
NC_030381.1	RelocaTE	DNA_transposon	443174	443175	.	.	.	Note=intergenic;ID=DcSto2_W4
NC_030381.1	RelocaTE	DNA_transposon	454183	454184	.	.	.	Note=LOC108205032_upstream;ID=DcSto6_Ssp3
NC_030381.1	RelocaTE	DNA_transposon	495473	495474	.	.	.	Note=LOC108215877_downstream;ID=DcSto10_I2
NC_030381.1	RelocaTE	DNA_transposon	522513	522514	.	.	.	Note=LOC108207172_intron;ID=DcSto12_I3,C12
NC_030381.1	RelocaTE	DNA_transposon	589219	589220	.	.	.	Note=LOC108193565_upstream;ID=DcSto6_I3
NC_030381.1	RelocaTE	DNA_transposon	589421	589422	.	.	.	Note=LOC108193565_upstream;ID=DcSto8_W4
NC_030381.1	RelocaTE	DNA_transposon	589608	589609	.	.	.	Note=LOC108193565_upstream;ID=DcSto6_DH1,C9,C13,C12,C11,C10
NC_030381.1	RelocaTE	DNA_transposon	650691	650692	.	.	.	Note=LOC108211715_upstream;ID=DcSto3_C4,W7
NC_030381.1	RelocaTE	DNA_transposon	650932	650933	.	.	.	Note=LOC108211715_upstream;ID=DcSto6_Ssp1
NC_030381.1	RelocaTE	DNA_transposon	671876	671877	.	.	.	Note=LOC108204520_downstream;ID=DcSto7b_C9
NC_030381.1	RelocaTE	DNA_transposon	684823	684824	.	.	.	Note=LOC108207010_downstream;ID=DcSto7a_W4
NC_030381.1	RelocaTE	DNA_transposon	686427	686428	.	.	.	Note=LOC108207010_intron;ID=DcSto7b_DH1
NC_030381.1	RelocaTE	DNA_transposon	688712	688713	.	.	.	Note=LOC108207010_upstream;ID=DcSto6_W2
NC_030381.1	RelocaTE	DNA_transposon	698917	698918	.	.	.	Note=intergenic;ID=DcSto1_W8
NC_030381.1	RelocaTE	DNA_transposon	704957	704958	.	.	.	Note=LOC108205280_intron;ID=DcSto1_Ssp4
NC_030381.1	RelocaTE	DNA_transposon	722401	722402	.	.	.	Note=LOC108204955_upstream;ID=DcSto1_W5,W4,
NC_030381.1	RelocaTE	DNA_transposon	736558	736559	.	.	.	Note=intergenic;ID=DcSto3_C6
NC_030381.1	RelocaTE	DNA_transposon	738575	738576	.	.	.	Note=LOC108221330_upstream;ID=DcSto2_C9
NC_030381.1	RelocaTE	DNA_transposon	748410	748411	.	.	.	Note=LOC108221412_upstream;ID=DcSto12_C12,C11
NC_030381.1	RelocaTE	DNA_transposon	750292	750293	.	.	.	Note=intergenic;ID=DcSto1_W2
NC_030381.1	RelocaTE	DNA_transposon	751165	751166	.	.	.	Note=intergenic;ID=DcSto1_I3,I1,I2,C3,
NC_030381.1	RelocaTE	DNA_transposon	752177	752178	.	.	.	Note=intergenic;ID=DcSto6_W2
NC_030381.1	RelocaTE	DNA_transposon	752379	752380	.	.	.	Note=intergenic;ID=DcSto4_W6
NC_030381.1	RelocaTE	DNA_transposon	756044	756045	.	.	.	Note=LOC108216492_upstream;ID=DcSto7b_I3,C9,C12,C10,C7,C3,W5
NC_030381.1	RelocaTE	DNA_transposon	757760	757761	.	.	.	Note=LOC108216492_5'UTR;ID=DcSto12_C6
NC_030381.1	RelocaTE	DNA_transposon	780586	780587	.	.	.	Note=intergenic;ID=DcSto7a_W2
NC_030381.1	RelocaTE	DNA_transposon	781253	781254	.	.	.	Note=LOC108201003_upstream;ID=DcSto9_I3,I1,I4,C12,C7,C2,C3,C1,W5,W7
NC_030381.1	RelocaTE	DNA_transposon	781518	781519	.	.	.	Note=LOC108201003_upstream;ID=DcSto2_W4
NC_030381.1	RelocaTE	DNA_transposon	832146	832147	.	.	.	Note=LOC108205057_intron;ID=DcSto8_W2,Ssp3
NC_030381.1	RelocaTE	DNA_transposon	915912	915913	.	.	.	Note=LOC108210744_intron;ID=DcSto5_C6
NC_030381.1	RelocaTE	DNA_transposon	929776	929777	.	.	.	Note=LOC108205071_upstream;ID=DcSto12_Ssp1
NC_030381.1	RelocaTE	DNA_transposon	943372	943373	.	.	.	Note=LOC108199832_5'UTR;ID=DcSto2_Ssp3
NC_030381.1	RelocaTE	DNA_transposon	957481	957482	.	.	.	Note=LOC108204561_upstream;ID=DcSto5_DH1,I2,C9,C10
NC_030381.1	RelocaTE	DNA_transposon	982863	982864	.	.	.	Note=intergenic;ID=DcSto5_I3,I1,C13,C12,C3,C5,C1,C4
NC_030381.1	RelocaTE	DNA_transposon	1009342	1009343	.	.	.	Note=intergenic;ID=DcSto7b_I4
NC_030381.1	RelocaTE	DNA_transposon	1014837	1014838	.	.	.	Note=intergenic;ID=DcSto6_C8,C5
NC_030381.1	RelocaTE	DNA_transposon	1053942	1053943	.	.	.	Note=LOC108196919_downstream;ID=DcSto6_W3
NC_030381.1	RelocaTE	DNA_transposon	1055541	1055542	.	.	.	Note=LOC108205294_upstream;ID=DcSto2_Ssp4
NC_030381.1	RelocaTE	DNA_transposon	1060389	1060390	.	.	.	Note=intergenic;ID=DcSto6_C2,C8
NC_030381.1	RelocaTE	DNA_transposon	1067354	1067355	.	.	.	Note=intergenic;ID=DcSto2_W3
NC_030381.1	RelocaTE	DNA_transposon	1068377	1068378	.	.	.	Note=intergenic;ID=DcSto7b_Ssp4
NC_030381.1	RelocaTE	DNA_transposon	1069621	1069622	.	.	.	Note=intergenic;ID=DcSto2_W6
NC_030381.1	RelocaTE	DNA_transposon	1072522	1072523	.	.	.	Note=LOC108195909_intron;ID=DcSto7b_DH1,C12
NC_030381.1	RelocaTE	DNA_transposon	1097871	1097872	.	.	.	Note=intergenic;ID=DcSto7a_W2
NC_030381.1	RelocaTE	DNA_transposon	1097975	1097976	.	.	.	Note=intergenic;ID=DcSto12_W5
NC_030381.1	RelocaTE	DNA_transposon	1098456	1098457	.	.	.	Note=intergenic;ID=DcSto6_W2
NC_030381.1	RelocaTE	DNA_transposon	1098697	1098698	.	.	.	Note=intergenic;ID=DcSto7b_W2
NC_030381.1	RelocaTE	DNA_transposon	1102791	1102792	.	.	.	Note=LOC108216042_downstream;ID=DcSto1_W1
NC_030381.1	RelocaTE	DNA_transposon	1103760	1103761	.	.	.	Note=LOC108216042_downstream;ID=DcSto7a_C2,C1
NC_030381.1	RelocaTE	DNA_transposon	1108502	1108503	.	.	.	Note=LOC108204430_upstream;ID=DcSto12_C7
NC_030381.1	RelocaTE	DNA_transposon	1109513	1109514	.	.	.	Note=LOC108204430_upstream;ID=DcSto12_DH1,C10,C3,C5
NC_030381.1	RelocaTE	DNA_transposon	1139719	1139720	.	.	.	Note=LOC108205508_intron;ID=DcSto6_I3,C2
NC_030381.1	RelocaTE	DNA_transposon	1158913	1158914	.	.	.	Note=LOC108204895_upstream;ID=DcSto2_DH1,I3,I1,I2,I4,C9,C13,C11,C10,C7,C2,C8,C3,C5,C6,C4,W8,W6,W5,W7,W4
NC_030381.1	RelocaTE	DNA_transposon	1197415	1197416	.	.	.	Note=LOC108205270_intron;ID=DcSto6_Ssp3
NC_030381.1	RelocaTE	DNA_transposon	1211449	1211450	.	.	.	Note=LOC108215032_intron;ID=DcSto6_C13,C10,C3,C4
NC_030381.1	RelocaTE	DNA_transposon	1219045	1219046	.	.	.	Note=LOC108214943_upstream;ID=DcSto6_DH1,I3,C9,C11,C10,C2,C6,C4
NC_030381.1	RelocaTE	DNA_transposon	1253571	1253572	.	.	.	Note=LOC108205445_intron;ID=DcSto6_W7
NC_030381.1	RelocaTE	DNA_transposon	1256194	1256195	.	.	.	Note=LOC108202745_intron;ID=DcSto3_C7,C5,C6
NC_030381.1	RelocaTE	DNA_transposon	1259173	1259174	.	.	.	Note=LOC108202745_downstream;ID=DcSto12_C8
NC_030381.1	RelocaTE	DNA_transposon	1260481	1260482	.	.	.	Note=LOC108215069_5'UTR;ID=DcSto7b_C9
NC_030381.1	RelocaTE	DNA_transposon	1278055	1278056	.	.	.	Note=LOC108216083_upstream;ID=DcSto10_C11,C6
NC_030381.1	RelocaTE	DNA_transposon	1325213	1325214	.	.	.	Note=LOC108205376_downstream;ID=DcSto6_C2,W6,W4
NC_030381.1	RelocaTE	DNA_transposon	1343538	1343539	.	.	.	Note=LOC108204920_intron;ID=DcSto2_C5,W6
NC_030381.1	RelocaTE	DNA_transposon	1351620	1351621	.	.	.	Note=LOC108204920_intron;ID=DcSto1_W2
NC_030381.1	RelocaTE	DNA_transposon	1402867	1402868	.	.	.	Note=LOC108216101_downstream;ID=DcSto7b_I3
NC_030381.1	RelocaTE	DNA_transposon	1448132	1448133	.	.	.	Note=LOC108206164_upstream;ID=DcSto7b_DH1
NC_030381.1	RelocaTE	DNA_transposon	1500156	1500157	.	.	.	Note=LOC108204622_intron;ID=DcSto7b_C6
NC_030381.1	RelocaTE	DNA_transposon	1550255	1550256	.	.	.	Note=LOC108205247_5'UTR;ID=DcSto12_W2
NC_030381.1	RelocaTE	DNA_transposon	1553914	1553915	.	.	.	Note=LOC108204712_intron;ID=DcSto6_C3,C5,C6,W6,W5,W7
NC_030381.1	RelocaTE	DNA_transposon	1572593	1572594	.	.	.	Note=intergenic;ID=DcSto7a_DH1,I1,I2,I4,C13,C11,C10,C7
NC_030381.1	RelocaTE	DNA_transposon	1579310	1579311	.	.	.	Note=LOC108214154_5'UTR;ID=DcSto7b_C4
NC_030381.1	RelocaTE	DNA_transposon	1586390	1586391	.	.	.	Note=LOC108208529_upstream;ID=DcSto6_Ssp3
NC_030381.1	RelocaTE	DNA_transposon	1616094	1616095	.	.	.	Note=LOC108205210_intron;ID=DcSto6_Ssp2
NC_030381.1	RelocaTE	DNA_transposon	1658351	1658352	.	.	.	Note=LOC108226486_intron;ID=DcSto2_W1,W2
NC_030381.1	RelocaTE	DNA_transposon	1672083	1672084	.	.	.	Note=LOC108205404_intron;ID=DcSto2_I3,W6
NC_030381.1	RelocaTE	DNA_transposon	1697638	1697639	.	.	.	Note=LOC108201942_intron;ID=DcSto7a_Ssp2
NC_030381.1	RelocaTE	DNA_transposon	1699512	1699513	.	.	.	Note=LOC108201942_downstream;ID=DcSto7b_I3
NC_030381.1	RelocaTE	DNA_transposon	1701632	1701633	.	.	.	Note=LOC108202033_downstream;ID=DcSto2_DH1,I3,I1,I2,I4,C13,C12,C10,C4
NC_030381.1	RelocaTE	DNA_transposon	1733123	1733124	.	.	.	Note=intergenic;ID=DcSto7b_C7
NC_030381.1	RelocaTE	DNA_transposon	1735349	1735350	.	.	.	Note=intergenic;ID=DcSto6_DH1,C13,C12,C11,C10,C7,C2,C3,C5,C6,W8
NC_030381.1	RelocaTE	DNA_transposon	1776708	1776709	.	.	.	Note=LOC108216167_downstream;ID=DcSto12_DH1,C9,C13,C12,C11,C10,C7,C2,C8,C3,C5,C1,C6,W8
NC_030381.1	RelocaTE	DNA_transposon	1777414	1777415	.	.	.	Note=LOC108205168_downstream;ID=DcSto6_C9
NC_030381.1	RelocaTE	DNA_transposon	1836385	1836386	.	.	.	Note=LOC108202945_intron;ID=DcSto6_W2
NC_030381.1	RelocaTE	DNA_transposon	1838838	1838839	.	.	.	Note=LOC108197576_upstream;ID=DcSto12_W1
NC_030381.1	RelocaTE	DNA_transposon	1840603	1840604	.	.	.	Note=LOC108197576_intron;ID=DcSto7a_C1
NC_030381.1	RelocaTE	DNA_transposon	1864825	1864826	.	.	.	Note=intergenic;ID=DcSto2_I3,I1,C5,W5,W4
NC_030381.1	RelocaTE	DNA_transposon	1909087	1909088	.	.	.	Note=LOC108193497_intron;ID=DcSto2_DH1,C9,C13,C11,C10,C7,C8,C3,C5,C1,C4
NC_030381.1	RelocaTE	DNA_transposon	1932121	1932122	.	.	.	Note=LOC108201929_downstream;ID=DcSto7b_C13
NC_030381.1	RelocaTE	DNA_transposon	2008705	2008706	.	.	.	Note=intergenic;ID=DcSto5_I1,I2,C2
NC_030381.1	RelocaTE	DNA_transposon	2015026	2015027	.	.	.	Note=intergenic;ID=DcSto8_W6
NC_030381.1	RelocaTE	DNA_transposon	2043663	2043664	.	.	.	Note=LOC108212245_intron;ID=DcSto12_W3
NC_030381.1	RelocaTE	DNA_transposon	2339761	2339762	.	.	.	Note=LOC108216215_upstream;ID=DcSto2_W7
NC_030381.1	RelocaTE	DNA_transposon	2387849	2387850	.	.	.	Note=LOC108201112_downstream;ID=DcSto2_C10
NC_030381.1	RelocaTE	DNA_transposon	2389689	2389690	.	.	.	Note=LOC108201112_downstream;ID=DcSto6_I4,C13,C11,C3,C5,C1,C6
NC_030381.1	RelocaTE	DNA_transposon	2392852	2392853	.	.	.	Note=LOC108193893_upstream;ID=DcSto7a_DH1,C9,C12,C10,C3,C1,C4
NC_030381.1	RelocaTE	DNA_transposon	2508115	2508116	.	.	.	Note=LOC108197266_upstream;ID=DcSto5_Ssp5
NC_030381.1	RelocaTE	DNA_transposon	2546064	2546065	.	.	.	Note=intergenic;ID=DcSto5_W2
NC_030381.1	RelocaTE	DNA_transposon	2546071	2546072	.	.	.	Note=intergenic;ID=DcSto2_C3,C1
NC_030381.1	RelocaTE	DNA_transposon	2550073	2550074	.	.	.	Note=LOC108210218_upstream;ID=DcSto2_C5
NC_030381.1	RelocaTE	DNA_transposon	2555642	2555643	.	.	.	Note=LOC108210218_intron;ID=DcSto7a_W2
NC_030381.1	RelocaTE	DNA_transposon	2570530	2570531	.	.	.	Note=LOC108203265_downstream;ID=DcSto7b_C3
NC_030381.1	RelocaTE	DNA_transposon	2570540	2570541	.	.	.	Note=LOC108203265_downstream;ID=DcSto12_Ssp4
NC_030381.1	RelocaTE	DNA_transposon	2573720	2573721	.	.	.	Note=LOC108203274_intron;ID=DcSto5_W2
NC_030381.1	RelocaTE	DNA_transposon	2602122	2602123	.	.	.	Note=LOC108208138_intron;ID=DcSto6_W2
NC_030381.1	RelocaTE	DNA_transposon	2623453	2623454	.	.	.	Note=LOC108204690_upstream;ID=DcSto3_DH1,I3,C12,C10,W5
NC_030381.1	RelocaTE	DNA_transposon	2733585	2733586	.	.	.	Note=LOC108204477_intron;ID=DcSto6_Ssp1
NC_030381.1	RelocaTE	DNA_transposon	2739096	2739097	.	.	.	Note=LOC108204259_cds;ID=DcSto8_Ssp2
NC_030381.1	RelocaTE	DNA_transposon	2740595	2740596	.	.	.	Note=LOC108204259_intron;ID=DcSto6_W5
NC_030381.1	RelocaTE	DNA_transposon	2746895	2746896	.	.	.	Note=LOC108204259_intron;ID=DcSto2_W1,W2
NC_030381.1	RelocaTE	DNA_transposon	2817784	2817785	.	.	.	Note=LOC108203172_intron;ID=DcSto7b_C5
NC_030381.1	RelocaTE	DNA_transposon	2818681	2818682	.	.	.	Note=LOC108203172_intron;ID=DcSto7a_W4
NC_030381.1	RelocaTE	DNA_transposon	2819011	2819012	.	.	.	Note=LOC108203172_intron;ID=DcSto1_DH1,I1,I2,I4,C9,C13,C12,C11,C5,C6,C4,W5,
NC_030381.1	RelocaTE	DNA_transposon	2819643	2819644	.	.	.	Note=LOC108203172_intron;ID=DcSto7b_C13
NC_030381.1	RelocaTE	DNA_transposon	2828218	2828219	.	.	.	Note=LOC108204253_upstream;ID=DcSto6_W7
NC_030381.1	RelocaTE	DNA_transposon	2833216	2833217	.	.	.	Note=intergenic;ID=DcSto10_DH1,C12,C11,C10
NC_030381.1	RelocaTE	DNA_transposon	2859190	2859191	.	.	.	Note=LOC108205122_upstream;ID=DcSto3_Ssp5
NC_030381.1	RelocaTE	DNA_transposon	2862517	2862518	.	.	.	Note=LOC108213170_upstream;ID=DcSto6_DH1,C12,C11,C10
NC_030381.1	RelocaTE	DNA_transposon	2907108	2907109	.	.	.	Note=LOC108196371_intron;ID=DcSto2_C9,C10,C3,C5,C1,C6
NC_030381.1	RelocaTE	DNA_transposon	2958904	2958905	.	.	.	Note=intergenic;ID=DcSto6_C8
NC_030381.1	RelocaTE	DNA_transposon	2960003	2960004	.	.	.	Note=intergenic;ID=DcSto6_W2,Ssp3
NC_030381.1	RelocaTE	DNA_transposon	2977905	2977906	.	.	.	Note=LOC108212811_upstream;ID=DcSto7b_DH1,C12,C11,C10,C5,C6,W8
NC_030381.1	RelocaTE	DNA_transposon	2979932	2979933	.	.	.	Note=intergenic;ID=DcSto7b_C2,W4
NC_030381.1	RelocaTE	DNA_transposon	2984247	2984248	.	.	.	Note=LOC108199884_upstream;ID=DcSto7c_C8,C4
NC_030381.1	RelocaTE	DNA_transposon	3018778	3018779	.	.	.	Note=LOC108211836_upstream;ID=DcSto6_W2
NC_030381.1	RelocaTE	DNA_transposon	3046520	3046521	.	.	.	Note=LOC108205198_upstream;ID=DcSto7b_C2,Ssp5
NC_030381.1	RelocaTE	DNA_transposon	3056256	3056257	.	.	.	Note=LOC108203909_intron;ID=DcSto2_Ssp5
NC_030381.1	RelocaTE	DNA_transposon	3058601	3058602	.	.	.	Note=LOC108203909_intron;ID=DcSto6_Ssp1
NC_030381.1	RelocaTE	DNA_transposon	3064980	3064981	.	.	.	Note=LOC108203902_intron;ID=DcSto1_Ssp3
NC_030381.1	RelocaTE	DNA_transposon	3070330	3070331	.	.	.	Note=intergenic;ID=DcSto3_W7
NC_030381.1	RelocaTE	DNA_transposon	3070427	3070428	.	.	.	Note=intergenic;ID=DcSto12_Ssp3
NC_030381.1	RelocaTE	DNA_transposon	3074834	3074835	.	.	.	Note=LOC108199351_upstream;ID=DcSto6_W2
NC_030381.1	RelocaTE	DNA_transposon	3078205	3078206	.	.	.	Note=LOC108199351_downstream;ID=DcSto7a_C1,C6
NC_030381.1	RelocaTE	DNA_transposon	3097341	3097342	.	.	.	Note=LOC108216307_upstream;ID=DcSto7a_C12
NC_030381.1	RelocaTE	DNA_transposon	3100207	3100208	.	.	.	Note=LOC108216307_3'UTR;ID=DcSto6_W2
NC_030381.1	RelocaTE	DNA_transposon	3105133	3105134	.	.	.	Note=LOC108196845_downstream;ID=DcSto6_W4
NC_030381.1	RelocaTE	DNA_transposon	3129106	3129107	.	.	.	Note=LOC108216340_intron;ID=DcSto7a_Ssp5
NC_030381.1	RelocaTE	DNA_transposon	3134520	3134521	.	.	.	Note=LOC108216340_intron;ID=DcSto7b_C13
NC_030381.1	RelocaTE	DNA_transposon	3170998	3170999	.	.	.	Note=LOC108196876_upstream;ID=DcSto5_C13,C10
NC_030381.1	RelocaTE	DNA_transposon	3171219	3171220	.	.	.	Note=LOC108196876_upstream;ID=DcSto7b_C2,C1
NC_030381.1	RelocaTE	DNA_transposon	3191396	3191397	.	.	.	Note=intergenic;ID=DcSto1_I2,C9,C6
NC_030381.1	RelocaTE	DNA_transposon	3281139	3281140	.	.	.	Note=LOC108201369_downstream;ID=DcSto7c_Ssp2
NC_030381.1	RelocaTE	DNA_transposon	3347795	3347796	.	.	.	Note=LOC108209568_intron;ID=DcSto8_Ssp1
NC_030381.1	RelocaTE	DNA_transposon	3350086	3350087	.	.	.	Note=LOC108209568_intron;ID=DcSto3_C8
NC_030381.1	RelocaTE	DNA_transposon	3350256	3350257	.	.	.	Note=LOC108209568_intron;ID=DcSto8_W7,W4
NC_030381.1	RelocaTE	DNA_transposon	3355874	3355875	.	.	.	Note=LOC108211810_upstream;ID=DcSto12_DH1,I1,I2,C2,C8,C3,C5,C1,C6,C4
NC_030381.1	RelocaTE	DNA_transposon	3356779	3356780	.	.	.	Note=LOC108211810_intron;ID=DcSto6_Ssp1
NC_030381.1	RelocaTE	DNA_transposon	3379043	3379044	.	.	.	Note=LOC108202836_intron;ID=DcSto7a_W7
NC_030381.1	RelocaTE	DNA_transposon	3383009	3383010	.	.	.	Note=LOC108202836_intron;ID=DcSto6_Ssp5
NC_030381.1	RelocaTE	DNA_transposon	3412255	3412256	.	.	.	Note=LOC108212416_intron;ID=DcSto6_Ssp1
NC_030381.1	RelocaTE	DNA_transposon	3413002	3413003	.	.	.	Note=LOC108212416_intron;ID=DcSto2_Ssp4
NC_030381.1	RelocaTE	DNA_transposon	3440406	3440407	.	.	.	Note=intergenic;ID=DcSto2_W1
NC_030381.1	RelocaTE	DNA_transposon	3553851	3553852	.	.	.	Note=LOC108205805_3'UTR;ID=DcSto5_W2
NC_030381.1	RelocaTE	DNA_transposon	3555054	3555055	.	.	.	Note=LOC108205805_upstream;ID=DcSto5_W5
NC_030381.1	RelocaTE	DNA_transposon	3555229	3555230	.	.	.	Note=LOC108205805_upstream;ID=DcSto3_Ssp3
NC_030381.1	RelocaTE	DNA_transposon	3560707	3560708	.	.	.	Note=LOC108215682_upstream;ID=DcSto3_W8
NC_030381.1	RelocaTE	DNA_transposon	3564944	3564945	.	.	.	Note=LOC108215682_3'UTR;ID=DcSto12_W5
NC_030381.1	RelocaTE	DNA_transposon	3606628	3606629	.	.	.	Note=LOC108213287_intron;ID=DcSto2_W2
NC_030381.1	RelocaTE	DNA_transposon	3608168	3608169	.	.	.	Note=LOC108213287_intron;ID=DcSto12_C9,C2,C5,C6
NC_030381.1	RelocaTE	DNA_transposon	3655168	3655169	.	.	.	Note=LOC108202588_intron;ID=DcSto3_W4
NC_030381.1	RelocaTE	DNA_transposon	3661337	3661338	.	.	.	Note=LOC108202588_intron;ID=DcSto7a_W2
NC_030381.1	RelocaTE	DNA_transposon	3671627	3671628	.	.	.	Note=LOC108202588_intron;ID=DcSto9_C8,C3,W8,Ssp1,Ssp2,Ssp3,W4
NC_030381.1	RelocaTE	DNA_transposon	3711107	3711108	.	.	.	Note=intergenic;ID=DcSto8_I3,I1,I2,W6,W3
NC_030381.1	RelocaTE	DNA_transposon	3744880	3744881	.	.	.	Note=LOC108211733_intron;ID=DcSto6_W2
NC_030381.1	RelocaTE	DNA_transposon	3751325	3751326	.	.	.	Note=intergenic;ID=DcSto7b_I2
NC_030381.1	RelocaTE	DNA_transposon	3752637	3752638	.	.	.	Note=LOC108214895_downstream;ID=DcSto6_W2
NC_030381.1	RelocaTE	DNA_transposon	3801367	3801368	.	.	.	Note=LOC108201256_5'UTR;ID=DcSto7a_Ssp5
NC_030381.1	RelocaTE	DNA_transposon	3804900	3804901	.	.	.	Note=intergenic;ID=DcSto7b_C2
NC_030381.1	RelocaTE	DNA_transposon	3828199	3828200	.	.	.	Note=intergenic;ID=DcSto7c_C13
NC_030381.1	RelocaTE	DNA_transposon	3834450	3834451	.	.	.	Note=intergenic;ID=DcSto6_W2
NC_030381.1	RelocaTE	DNA_transposon	3842394	3842395	.	.	.	Note=LOC108216516_intron;ID=DcSto1_W1
NC_030381.1	RelocaTE	DNA_transposon	3871117	3871118	.	.	.	Note=intergenic;ID=DcSto7b_W7
NC_030381.1	RelocaTE	DNA_transposon	3935319	3935320	.	.	.	Note=intergenic;ID=DcSto7b_I4
NC_030381.1	RelocaTE	DNA_transposon	3944955	3944956	.	.	.	Note=LOC108205060_downstream;ID=DcSto3_C13,C2
NC_030381.1	RelocaTE	DNA_transposon	3945144	3945145	.	.	.	Note=LOC108205060_downstream;ID=DcSto7a_C8
NC_030381.1	RelocaTE	DNA_transposon	3952723	3952724	.	.	.	Note=LOC108216567_upstream;ID=DcSto7b_C7
NC_030381.1	RelocaTE	DNA_transposon	4036890	4036891	.	.	.	Note=LOC108215379_intron;ID=DcSto6_C3
NC_030381.1	RelocaTE	DNA_transposon	4068602	4068603	.	.	.	Note=LOC108205221_intron;ID=DcSto1_W5
NC_030381.1	RelocaTE	DNA_transposon	4085655	4085656	.	.	.	Note=LOC108205478_downstream;ID=DcSto9_C3,C1,C4,W8
NC_030381.1	RelocaTE	DNA_transposon	4093946	4093947	.	.	.	Note=LOC108205478_upstream;ID=DcSto7a_C2
NC_030381.1	RelocaTE	DNA_transposon	4106912	4106913	.	.	.	Note=LOC108215876_intron;ID=DcSto6_Ssp2
NC_030381.1	RelocaTE	DNA_transposon	4115250	4115251	.	.	.	Note=LOC108215876_downstream;ID=DcSto6_W2
NC_030381.1	RelocaTE	DNA_transposon	4115924	4115925	.	.	.	Note=LOC108215876_downstream;ID=DcSto3_C6
NC_030381.1	RelocaTE	DNA_transposon	4120522	4120523	.	.	.	Note=intergenic;ID=DcSto7b_Ssp4,W3
NC_030381.1	RelocaTE	DNA_transposon	4127558	4127559	.	.	.	Note=LOC108197374_upstream;ID=DcSto7b_C3
NC_030381.1	RelocaTE	DNA_transposon	4157646	4157647	.	.	.	Note=LOC108204727_upstream;ID=DcSto7b_DH1,I2,C9,C13,C11,C10,C2,C3,C1,C4,Ssp5,W5,W7,W4
NC_030381.1	RelocaTE	DNA_transposon	4169809	4169810	.	.	.	Note=intergenic;ID=DcSto7b_W7
NC_030381.1	RelocaTE	DNA_transposon	4171817	4171818	.	.	.	Note=LOC108211982_downstream;ID=DcSto6_W2
NC_030381.1	RelocaTE	DNA_transposon	4253085	4253086	.	.	.	Note=LOC108195430_intron;ID=DcSto6_I2,C8
NC_030381.1	RelocaTE	DNA_transposon	4260508	4260509	.	.	.	Note=intergenic;ID=DcSto7b_DH1,C13,C11
NC_030381.1	RelocaTE	DNA_transposon	4262922	4262923	.	.	.	Note=intergenic;ID=DcSto2_Ssp3
NC_030381.1	RelocaTE	DNA_transposon	4300520	4300521	.	.	.	Note=LOC108216664_upstream;ID=DcSto1_C5
NC_030381.1	RelocaTE	DNA_transposon	4325362	4325363	.	.	.	Note=LOC108227902_cds;ID=DcSto12_W2
NC_030381.1	RelocaTE	DNA_transposon	4607360	4607361	.	.	.	Note=LOC108216769_downstream;ID=DcSto8_W2
NC_030381.1	RelocaTE	DNA_transposon	4615734	4615735	.	.	.	Note=LOC108199686_downstream;ID=DcSto7a_Ssp3
NC_030381.1	RelocaTE	DNA_transposon	4654481	4654482	.	.	.	Note=LOC108197351_intron;ID=DcSto7b_C6
NC_030381.1	RelocaTE	DNA_transposon	4654544	4654545	.	.	.	Note=LOC108197351_intron;ID=DcSto7b_C2
NC_030381.1	RelocaTE	DNA_transposon	4655551	4655552	.	.	.	Note=LOC108197351_upstream;ID=DcSto12_C1
NC_030381.1	RelocaTE	DNA_transposon	4661697	4661698	.	.	.	Note=intergenic;ID=DcSto12_Ssp2
NC_030381.1	RelocaTE	DNA_transposon	4661880	4661881	.	.	.	Note=intergenic;ID=DcSto6_C13
NC_030381.1	RelocaTE	DNA_transposon	4684716	4684717	.	.	.	Note=LOC108205036_intron;ID=DcSto1_Ssp3
NC_030381.1	RelocaTE	DNA_transposon	4720793	4720794	.	.	.	Note=intergenic;ID=DcSto12_DH1,C9,C12
NC_030381.1	RelocaTE	DNA_transposon	4730958	4730959	.	.	.	Note=LOC108216816_upstream;ID=DcSto7b_I3
NC_030381.1	RelocaTE	DNA_transposon	4731184	4731185	.	.	.	Note=intergenic;ID=DcSto6_C3,C1,C4,W6,W5,W3
NC_030381.1	RelocaTE	DNA_transposon	4732894	4732895	.	.	.	Note=intergenic;ID=DcSto1_W2
NC_030381.1	RelocaTE	DNA_transposon	4753601	4753602	.	.	.	Note=intergenic;ID=DcSto6_W5
NC_030381.1	RelocaTE	DNA_transposon	4764897	4764898	.	.	.	Note=LOC108198036_downstream;ID=DcSto6_C11,C10,C7,C2,C5
NC_030381.1	RelocaTE	DNA_transposon	4782673	4782674	.	.	.	Note=LOC108203711_intron;ID=DcSto8_W2
NC_030381.1	RelocaTE	DNA_transposon	4816919	4816920	.	.	.	Note=LOC108216825_upstream;ID=DcSto7a_I3
NC_030381.1	RelocaTE	DNA_transposon	4817625	4817626	.	.	.	Note=LOC108216825_intron;ID=DcSto12_C5,C1,C6,W8,W6
NC_030381.1	RelocaTE	DNA_transposon	4903063	4903064	.	.	.	Note=LOC108210041_3'UTR;ID=DcSto6_W1
NC_030381.1	RelocaTE	DNA_transposon	4914731	4914732	.	.	.	Note=LOC108208921_5'UTR;ID=DcSto7b_C6
NC_030381.1	RelocaTE	DNA_transposon	4926456	4926457	.	.	.	Note=intergenic;ID=DcSto7b_C2
NC_030381.1	RelocaTE	DNA_transposon	4927960	4927961	.	.	.	Note=intergenic;ID=DcSto12_W7
NC_030381.1	RelocaTE	DNA_transposon	4934855	4934856	.	.	.	Note=intergenic;ID=DcSto8_Ssp2
NC_030381.1	RelocaTE	DNA_transposon	4956315	4956316	.	.	.	Note=LOC108206127_upstream;ID=DcSto7b_C12
NC_030381.1	RelocaTE	DNA_transposon	4957350	4957351	.	.	.	Note=LOC108201225_upstream;ID=DcSto9_C3,C5,C6,W4
NC_030381.1	RelocaTE	DNA_transposon	4994883	4994884	.	.	.	Note=LOC108216836_intron;ID=DcSto5_C13,C2,W8
NC_030381.1	RelocaTE	DNA_transposon	4997697	4997698	.	.	.	Note=LOC108216836_downstream;ID=DcSto2_W5
NC_030381.1	RelocaTE	DNA_transposon	4997762	4997763	.	.	.	Note=LOC108216836_downstream;ID=DcSto5_I3,I2,I4,C13,C2,C1,W8
NC_030381.1	RelocaTE	DNA_transposon	5003712	5003713	.	.	.	Note=LOC108216843_intron;ID=DcSto6_C3,W5,W4
NC_030381.1	RelocaTE	DNA_transposon	5004119	5004120	.	.	.	Note=LOC108216843_intron;ID=DcSto6_Ssp4
NC_030381.1	RelocaTE	DNA_transposon	5011676	5011677	.	.	.	Note=LOC108216863_cds;ID=DcSto6_C10,C8,W5
NC_030381.1	RelocaTE	DNA_transposon	5018871	5018872	.	.	.	Note=LOC108212231_downstream;ID=DcSto12_I1
NC_030381.1	RelocaTE	DNA_transposon	5027042	5027043	.	.	.	Note=LOC108204470_upstream;ID=DcSto5_W7
NC_030381.1	RelocaTE	DNA_transposon	5034163	5034164	.	.	.	Note=LOC108216879_upstream;ID=DcSto6_Ssp2
NC_030381.1	RelocaTE	DNA_transposon	5061683	5061684	.	.	.	Note=LOC108207133_intron;ID=DcSto12_Ssp4
NC_030381.1	RelocaTE	DNA_transposon	5082798	5082799	.	.	.	Note=LOC108216898_downstream;ID=DcSto8_DH1,I1,C10,C8,C5,C6,C4,Ssp4,W6,W5,W7,W4
NC_030381.1	RelocaTE	DNA_transposon	5084156	5084157	.	.	.	Note=intergenic;ID=DcSto7a_DH1,I1,C10,C8
NC_030381.1	RelocaTE	DNA_transposon	5085590	5085591	.	.	.	Note=intergenic;ID=DcSto3_DH1,I1,C10,C8,Ssp4,W6,W5
NC_030381.1	RelocaTE	DNA_transposon	5085949	5085950	.	.	.	Note=intergenic;ID=DcSto7a_C5,C6
NC_030381.1	RelocaTE	DNA_transposon	5100198	5100199	.	.	.	Note=LOC108211802_downstream;ID=DcSto5_I3,W7
NC_030381.1	RelocaTE	DNA_transposon	5110653	5110654	.	.	.	Note=LOC108223494_intron;ID=DcSto8_Ssp1
NC_030381.1	RelocaTE	DNA_transposon	5118953	5118954	.	.	.	Note=LOC108205295_upstream;ID=DcSto2_W2
NC_030381.1	RelocaTE	DNA_transposon	5118999	5119000	.	.	.	Note=LOC108205295_upstream;ID=DcSto8_W2
NC_030381.1	RelocaTE	DNA_transposon	5122310	5122311	.	.	.	Note=LOC108205295_downstream;ID=DcSto12_W1
NC_030381.1	RelocaTE	DNA_transposon	5137716	5137717	.	.	.	Note=LOC108204612_downstream;ID=DcSto2_W5
NC_030381.1	RelocaTE	DNA_transposon	5147310	5147311	.	.	.	Note=LOC108211255_downstream;ID=DcSto2_C2,W5
NC_030381.1	RelocaTE	DNA_transposon	5154192	5154193	.	.	.	Note=LOC108211255_upstream;ID=DcSto2_I1
NC_030381.1	RelocaTE	DNA_transposon	5156535	5156536	.	.	.	Note=intergenic;ID=DcSto6_Ssp4
NC_030381.1	RelocaTE	DNA_transposon	5156574	5156575	.	.	.	Note=LOC108211973_upstream;ID=DcSto2_Ssp5
NC_030381.1	RelocaTE	DNA_transposon	5163876	5163877	.	.	.	Note=LOC108213623_downstream;ID=DcSto6_W7
NC_030381.1	RelocaTE	DNA_transposon	5177137	5177138	.	.	.	Note=intergenic;ID=DcSto6_C10
NC_030381.1	RelocaTE	DNA_transposon	5178491	5178492	.	.	.	Note=intergenic;ID=DcSto2_Ssp5
NC_030381.1	RelocaTE	DNA_transposon	5179603	5179604	.	.	.	Note=intergenic;ID=DcSto5_Ssp4
NC_030381.1	RelocaTE	DNA_transposon	5190010	5190011	.	.	.	Note=LOC108207206_upstream;ID=DcSto8_Ssp2
NC_030381.1	RelocaTE	DNA_transposon	5190014	5190015	.	.	.	Note=LOC108207206_upstream;ID=DcSto1_I1,C11,C5
NC_030381.1	RelocaTE	DNA_transposon	5190450	5190451	.	.	.	Note=LOC108207206_upstream;ID=DcSto2_Ssp4
NC_030381.1	RelocaTE	DNA_transposon	5191222	5191223	.	.	.	Note=intergenic;ID=DcSto5_C12
NC_030381.1	RelocaTE	DNA_transposon	5207083	5207084	.	.	.	Note=intergenic;ID=DcSto4_C3
NC_030381.1	RelocaTE	DNA_transposon	5225508	5225509	.	.	.	Note=intergenic;ID=DcSto6_I3,I2,C7,C8,C3,C5,C1,W5,W7
NC_030381.1	RelocaTE	DNA_transposon	5228217	5228218	.	.	.	Note=intergenic;ID=DcSto5_C13
NC_030381.1	RelocaTE	DNA_transposon	5228450	5228451	.	.	.	Note=intergenic;ID=DcSto5_C4
NC_030381.1	RelocaTE	DNA_transposon	5228521	5228522	.	.	.	Note=intergenic;ID=DcSto7b_W5,W4
NC_030381.1	RelocaTE	DNA_transposon	5232478	5232479	.	.	.	Note=LOC108197227_upstream;ID=DcSto7b_C12
NC_030381.1	RelocaTE	DNA_transposon	5274814	5274815	.	.	.	Note=LOC108204912_upstream;ID=DcSto8_C12,W4
NC_030381.1	RelocaTE	DNA_transposon	5360587	5360588	.	.	.	Note=LOC108211311_intron;ID=DcSto1_I3,I4,
NC_030381.1	RelocaTE	DNA_transposon	5376111	5376112	.	.	.	Note=LOC108216952_downstream;ID=DcSto7b_C11
NC_030381.1	RelocaTE	DNA_transposon	5385534	5385535	.	.	.	Note=LOC108205308_upstream;ID=DcSto7b_DH1,I1,C10
NC_030381.1	RelocaTE	DNA_transposon	5388691	5388692	.	.	.	Note=intergenic;ID=DcSto6_C10,C8
NC_030381.1	RelocaTE	DNA_transposon	5404353	5404354	.	.	.	Note=LOC108210839_upstream;ID=DcSto7b_I2
NC_030381.1	RelocaTE	DNA_transposon	5406007	5406008	.	.	.	Note=LOC108204439_downstream;ID=DcSto7b_C7,C2,C1
NC_030381.1	RelocaTE	DNA_transposon	5447954	5447955	.	.	.	Note=LOC108205001_intron;ID=DcSto5_DH1,I3,I1,I2,I4,C9,C13,C12,C11,C10,C7,C2,C3,C5,C1,C6,C4,W8,Ssp5,Ssp4,W1,W6,Ssp1,Ssp2,W2,Ssp3,W5,W3,W7,W4
NC_030381.1	RelocaTE	DNA_transposon	5454680	5454681	.	.	.	Note=LOC108204649_downstream;ID=DcSto7b_I1
NC_030381.1	RelocaTE	DNA_transposon	5490017	5490018	.	.	.	Note=LOC108210004_upstream;ID=DcSto1_DH1,I2,C9,C11,C10,C7,
NC_030381.1	RelocaTE	DNA_transposon	5490586	5490587	.	.	.	Note=LOC108210004_upstream;ID=DcSto5_Ssp5
NC_030381.1	RelocaTE	DNA_transposon	5490590	5490591	.	.	.	Note=LOC108210004_upstream;ID=DcSto1_C3,W5,W4
NC_030381.1	RelocaTE	DNA_transposon	5493293	5493294	.	.	.	Note=intergenic;ID=DcSto6_C3,W5,W7
NC_030381.1	RelocaTE	DNA_transposon	5511771	5511772	.	.	.	Note=LOC108204718_3'UTR;ID=DcSto7b_W1
NC_030381.1	RelocaTE	DNA_transposon	5518011	5518012	.	.	.	Note=intergenic;ID=DcSto7a_C1
NC_030381.1	RelocaTE	DNA_transposon	5521706	5521707	.	.	.	Note=intergenic;ID=DcSto6_W3
NC_030381.1	RelocaTE	DNA_transposon	5528106	5528107	.	.	.	Note=LOC108216985_downstream;ID=DcSto12_W7
NC_030381.1	RelocaTE	DNA_transposon	5652902	5652903	.	.	.	Note=LOC108217060_upstream;ID=DcSto12_DH1,I1,I2,C9,C13,C12,C11,C10,C7
NC_030381.1	RelocaTE	DNA_transposon	5821214	5821215	.	.	.	Note=intergenic;ID=DcSto6_C9,C10,C5,C6
NC_030381.1	RelocaTE	DNA_transposon	5821952	5821953	.	.	.	Note=intergenic;ID=DcSto3_DH1,C2,C8,C3,C1,C4
NC_030381.1	RelocaTE	DNA_transposon	5823233	5823234	.	.	.	Note=intergenic;ID=DcSto7b_I3,I2,C13,C12
NC_030381.1	RelocaTE	DNA_transposon	5825108	5825109	.	.	.	Note=intergenic;ID=DcSto2_C6
NC_030381.1	RelocaTE	DNA_transposon	5825959	5825960	.	.	.	Note=intergenic;ID=DcSto7b_I1,C7
NC_030381.1	RelocaTE	DNA_transposon	5829048	5829049	.	.	.	Note=intergenic;ID=DcSto2_C8
NC_030381.1	RelocaTE	DNA_transposon	5830618	5830619	.	.	.	Note=intergenic;ID=DcSto6_DH1,C11,C2,C3,C1,C4,W8,W6
NC_030381.1	RelocaTE	DNA_transposon	5834392	5834393	.	.	.	Note=LOC108204787_downstream;ID=DcSto2_C6
NC_030381.1	RelocaTE	DNA_transposon	5834427	5834428	.	.	.	Note=LOC108204787_downstream;ID=DcSto6_C8,C4
NC_030381.1	RelocaTE	DNA_transposon	5909822	5909823	.	.	.	Note=LOC108207699_upstream;ID=DcSto7b_W7
NC_030381.1	RelocaTE	DNA_transposon	5911042	5911043	.	.	.	Note=LOC108194985_downstream;ID=DcSto7a_W6
NC_030381.1	RelocaTE	DNA_transposon	5911546	5911547	.	.	.	Note=LOC108194985_downstream;ID=DcSto6_W3
NC_030381.1	RelocaTE	DNA_transposon	5921848	5921849	.	.	.	Note=intergenic;ID=DcSto7c_C8
NC_030381.1	RelocaTE	DNA_transposon	5922264	5922265	.	.	.	Note=intergenic;ID=DcSto1_W7
NC_030381.1	RelocaTE	DNA_transposon	5923295	5923296	.	.	.	Note=LOC108213436_downstream;ID=DcSto6_W2
NC_030381.1	RelocaTE	DNA_transposon	5937246	5937247	.	.	.	Note=LOC108198118_upstream;ID=DcSto5_W3
NC_030381.1	RelocaTE	DNA_transposon	5954563	5954564	.	.	.	Note=LOC108212187_downstream;ID=DcSto8_W1
NC_030381.1	RelocaTE	DNA_transposon	6004068	6004069	.	.	.	Note=LOC108211465_upstream;ID=DcSto12_Ssp1,W2
NC_030381.1	RelocaTE	DNA_transposon	6004714	6004715	.	.	.	Note=LOC108211465_upstream;ID=DcSto5_C9,C5
NC_030381.1	RelocaTE	DNA_transposon	6011849	6011850	.	.	.	Note=LOC108211465_downstream;ID=DcSto1_W7
NC_030381.1	RelocaTE	DNA_transposon	6034915	6034916	.	.	.	Note=LOC108193677_upstream;ID=DcSto1_C12,C8,
NC_030381.1	RelocaTE	DNA_transposon	6077566	6077567	.	.	.	Note=intergenic;ID=DcSto12_W6
NC_030381.1	RelocaTE	DNA_transposon	6099885	6099886	.	.	.	Note=intergenic;ID=DcSto7b_I3,W6
NC_030381.1	RelocaTE	DNA_transposon	6126826	6126827	.	.	.	Note=LOC108211492_5'UTR;ID=DcSto5_Ssp4
NC_030381.1	RelocaTE	DNA_transposon	6126986	6126987	.	.	.	Note=LOC108211492_upstream;ID=DcSto7b_W7
NC_030381.1	RelocaTE	DNA_transposon	6173921	6173922	.	.	.	Note=LOC108210544_upstream;ID=DcSto6_DH1,C11
NC_030381.1	RelocaTE	DNA_transposon	6176767	6176768	.	.	.	Note=LOC108198712_downstream;ID=DcSto5_I3,I1,C9,C13,C10,C3,C5,W6,W5,W7
NC_030381.1	RelocaTE	DNA_transposon	6248900	6248901	.	.	.	Note=LOC108204841_intron;ID=DcSto7a_W3
NC_030381.1	RelocaTE	DNA_transposon	6250958	6250959	.	.	.	Note=LOC108204841_downstream;ID=DcSto3_C8
NC_030381.1	RelocaTE	DNA_transposon	6261481	6261482	.	.	.	Note=intergenic;ID=DcSto6_C11
NC_030381.1	RelocaTE	DNA_transposon	6354475	6354476	.	.	.	Note=LOC108204422_downstream;ID=DcSto7b_W6
NC_030381.1	RelocaTE	DNA_transposon	6360643	6360644	.	.	.	Note=LOC108204422_intron;ID=DcSto10_W5,W4
NC_030381.1	RelocaTE	DNA_transposon	6392446	6392447	.	.	.	Note=LOC108204297_intron;ID=DcSto7a_W1
NC_030381.1	RelocaTE	DNA_transposon	6412774	6412775	.	.	.	Note=LOC108204297_downstream;ID=DcSto6_Ssp5
NC_030381.1	RelocaTE	DNA_transposon	6438964	6438965	.	.	.	Note=LOC108204871_upstream;ID=DcSto7a_DH1,I3,I2,I4,C9,C13,C12,C10
NC_030381.1	RelocaTE	DNA_transposon	6483147	6483148	.	.	.	Note=LOC108204490_intron;ID=DcSto6_W6
NC_030381.1	RelocaTE	DNA_transposon	6487532	6487533	.	.	.	Note=LOC108204490_upstream;ID=DcSto3_I1,C12,C11,C5,C1,C4,W5,W7,W4
NC_030381.1	RelocaTE	DNA_transposon	6534776	6534777	.	.	.	Note=intergenic;ID=DcSto2_C2,C4,W6
NC_030381.1	RelocaTE	DNA_transposon	6570234	6570235	.	.	.	Note=LOC108205059_intron;ID=DcSto1_DH1,I1,C2,C3,C5,C6,W6,W5,W7,W4,
NC_030381.1	RelocaTE	DNA_transposon	6583397	6583398	.	.	.	Note=intergenic;ID=DcSto7b_I3,I2,C9,C13,C12,C11,C10,C7,W7
NC_030381.1	RelocaTE	DNA_transposon	6586446	6586447	.	.	.	Note=LOC108202988_downstream;ID=DcSto2_W5
NC_030381.1	RelocaTE	DNA_transposon	6596747	6596748	.	.	.	Note=LOC108202988_intron;ID=DcSto6_C2,C5,C4
NC_030381.1	RelocaTE	DNA_transposon	6600622	6600623	.	.	.	Note=LOC108202988_upstream;ID=DcSto1_C10
NC_030381.1	RelocaTE	DNA_transposon	6603749	6603750	.	.	.	Note=intergenic;ID=DcSto6_I3,C13,C11
NC_030381.1	RelocaTE	DNA_transposon	6737646	6737647	.	.	.	Note=LOC108204227_3'UTR;ID=DcSto7b_C2
NC_030381.1	RelocaTE	DNA_transposon	6758083	6758084	.	.	.	Note=LOC108204715_intron;ID=DcSto6_W5
NC_030381.1	RelocaTE	DNA_transposon	6765884	6765885	.	.	.	Note=LOC108204715_upstream;ID=DcSto6_Ssp5
NC_030381.1	RelocaTE	DNA_transposon	6875077	6875078	.	.	.	Note=LOC108204886_intron;ID=DcSto7b_I1
NC_030381.1	RelocaTE	DNA_transposon	6952287	6952288	.	.	.	Note=LOC108199239_downstream;ID=DcSto7a_DH1,I3,C12,C5,W4
NC_030381.1	RelocaTE	DNA_transposon	6980449	6980450	.	.	.	Note=intergenic;ID=DcSto1_C4,W3,
NC_030381.1	RelocaTE	DNA_transposon	7057073	7057074	.	.	.	Note=LOC108197366_downstream;ID=DcSto12_W5
NC_030381.1	RelocaTE	DNA_transposon	7104777	7104778	.	.	.	Note=LOC108204442_intron;ID=DcSto7b_W2
NC_030381.1	RelocaTE	DNA_transposon	7112434	7112435	.	.	.	Note=intergenic;ID=DcSto5_C11
NC_030381.1	RelocaTE	DNA_transposon	7217469	7217470	.	.	.	Note=intergenic;ID=DcSto5_C10
NC_030381.1	RelocaTE	DNA_transposon	7217875	7217876	.	.	.	Note=intergenic;ID=DcSto8_Ssp5
NC_030381.1	RelocaTE	DNA_transposon	7231659	7231660	.	.	.	Note=intergenic;ID=DcSto1_C10,C7,C2,C3,C4,W4,
NC_030381.1	RelocaTE	DNA_transposon	7233422	7233423	.	.	.	Note=intergenic;ID=DcSto2_W6
NC_030381.1	RelocaTE	DNA_transposon	7344378	7344379	.	.	.	Note=intergenic;ID=DcSto7b_I3,C9,C3,C6,W6
NC_030381.1	RelocaTE	DNA_transposon	7346400	7346401	.	.	.	Note=intergenic;ID=DcSto6_C2,C5
NC_030381.1	RelocaTE	DNA_transposon	7348905	7348906	.	.	.	Note=LOC108204286_downstream;ID=DcSto4_C10
NC_030381.1	RelocaTE	DNA_transposon	7438974	7438975	.	.	.	Note=LOC108204980_upstream;ID=DcSto2_I3,I2,C9,C13,C10,C7,C2,C8,C3,C1,C6,C4,W7
NC_030381.1	RelocaTE	DNA_transposon	7705404	7705405	.	.	.	Note=intergenic;ID=DcSto7b_I3,C12,C10
NC_030381.1	RelocaTE	DNA_transposon	7809124	7809125	.	.	.	Note=LOC108203227_upstream;ID=DcSto7a_W3
NC_030381.1	RelocaTE	DNA_transposon	7809134	7809135	.	.	.	Note=LOC108203227_upstream;ID=DcSto6_Ssp2
NC_030381.1	RelocaTE	DNA_transposon	7953103	7953104	.	.	.	Note=intergenic;ID=DcSto7b_I2
NC_030381.1	RelocaTE	DNA_transposon	7982467	7982468	.	.	.	Note=intergenic;ID=DcSto4_C9
NC_030381.1	RelocaTE	DNA_transposon	8443733	8443734	.	.	.	Note=intergenic;ID=DcSto6_C12,C7
NC_030381.1	RelocaTE	DNA_transposon	8742471	8742472	.	.	.	Note=LOC108204794_upstream;ID=DcSto3_C8
NC_030381.1	RelocaTE	DNA_transposon	8769729	8769730	.	.	.	Note=LOC108205029_downstream;ID=DcSto12_I4,C7
NC_030381.1	RelocaTE	DNA_transposon	8880530	8880531	.	.	.	Note=intergenic;ID=DcSto12_I4,C13,C12,C11,C3,C5,C1,C6,Ssp4,W1,Ssp1,W2,Ssp3
NC_030381.1	RelocaTE	DNA_transposon	9132938	9132939	.	.	.	Note=intergenic;ID=DcSto6_W1
NC_030381.1	RelocaTE	DNA_transposon	9134340	9134341	.	.	.	Note=intergenic;ID=DcSto2_C3,C5
NC_030381.1	RelocaTE	DNA_transposon	9136110	9136111	.	.	.	Note=intergenic;ID=DcSto12_W6
NC_030381.1	RelocaTE	DNA_transposon	9152352	9152353	.	.	.	Note=intergenic;ID=DcSto10_W4
NC_030381.1	RelocaTE	DNA_transposon	9155286	9155287	.	.	.	Note=intergenic;ID=DcSto3_C9,C10,C8,C6,W6,W3
NC_030381.1	RelocaTE	DNA_transposon	9169343	9169344	.	.	.	Note=LOC108204769_intron;ID=DcSto4_DH1,I3,I1,I2,I4,C9,C13,C12,C11,C10,C7,C2,C8,C5,C1,C6,C4,W8,Ssp4,W6,W2,W5,W3,W7,W4
NC_030381.1	RelocaTE	DNA_transposon	9597553	9597554	.	.	.	Note=LOC108217859_intron;ID=DcSto12_C12,W6,W7
NC_030381.1	RelocaTE	DNA_transposon	9630759	9630760	.	.	.	Note=intergenic;ID=DcSto6_C5,W5,W4
NC_030381.1	RelocaTE	DNA_transposon	9659762	9659763	.	.	.	Note=LOC108217877_upstream;ID=DcSto3_C12
NC_030381.1	RelocaTE	DNA_transposon	9668306	9668307	.	.	.	Note=LOC108205179_intron;ID=DcSto6_W4
NC_030381.1	RelocaTE	DNA_transposon	9980709	9980710	.	.	.	Note=intergenic;ID=DcSto12_DH1,C9,Ssp4
NC_030381.1	RelocaTE	DNA_transposon	10110314	10110315	.	.	.	Note=intergenic;ID=DcSto6_I3
NC_030381.1	RelocaTE	DNA_transposon	10113151	10113152	.	.	.	Note=LOC108197522_upstream;ID=DcSto3_DH1,I2,C9,C12,C10,C2,C3,C1,C6,W8,Ssp4,W1,W6,Ssp3,W7,W4
NC_030381.1	RelocaTE	DNA_transposon	10140693	10140694	.	.	.	Note=LOC108208636_intron;ID=DcSto12_W6,W7
NC_030381.1	RelocaTE	DNA_transposon	10152121	10152122	.	.	.	Note=intergenic;ID=DcSto2_W4
NC_030381.1	RelocaTE	DNA_transposon	10172968	10172969	.	.	.	Note=intergenic;ID=DcSto6_I2,C9,C3,C1,C6,W6,W7
NC_030381.1	RelocaTE	DNA_transposon	10179878	10179879	.	.	.	Note=LOC108198064_upstream;ID=DcSto6_W3
NC_030381.1	RelocaTE	DNA_transposon	10180872	10180873	.	.	.	Note=LOC108198064_upstream;ID=DcSto7b_I3,C9
NC_030381.1	RelocaTE	DNA_transposon	10212421	10212422	.	.	.	Note=intergenic;ID=DcSto5_W2
NC_030381.1	RelocaTE	DNA_transposon	10215092	10215093	.	.	.	Note=LOC108209160_downstream;ID=DcSto7b_W6
NC_030381.1	RelocaTE	DNA_transposon	10230372	10230373	.	.	.	Note=intergenic;ID=DcSto2_W5,W4
NC_030381.1	RelocaTE	DNA_transposon	10281558	10281559	.	.	.	Note=LOC108204714_upstream;ID=DcSto7c_C11
NC_030381.1	RelocaTE	DNA_transposon	10386378	10386379	.	.	.	Note=LOC108199573_downstream;ID=DcSto8_Ssp2
NC_030381.1	RelocaTE	DNA_transposon	10516984	10516985	.	.	.	Note=LOC108204796_upstream;ID=DcSto6_DH1,I3,C9,Ssp4
NC_030381.1	RelocaTE	DNA_transposon	10517434	10517435	.	.	.	Note=intergenic;ID=DcSto1_W2
NC_030381.1	RelocaTE	DNA_transposon	10548363	10548364	.	.	.	Note=intergenic;ID=DcSto6_C1
NC_030381.1	RelocaTE	DNA_transposon	10555117	10555118	.	.	.	Note=LOC108211163_intron;ID=DcSto2_W8
NC_030381.1	RelocaTE	DNA_transposon	10555578	10555579	.	.	.	Note=LOC108211163_intron;ID=DcSto2_Ssp1
NC_030381.1	RelocaTE	DNA_transposon	10617559	10617560	.	.	.	Note=LOC108208782_downstream;ID=DcSto1_W2,Ssp3,
NC_030381.1	RelocaTE	DNA_transposon	10625303	10625304	.	.	.	Note=LOC108205583_intron;ID=DcSto6_I2,C9,C11,C10,C8,C3,C5,C1,C6,W8,W6,W5
NC_030381.1	RelocaTE	DNA_transposon	10630873	10630874	.	.	.	Note=LOC108205583_5'UTR;ID=DcSto7b_W7
NC_030381.1	RelocaTE	DNA_transposon	10636527	10636528	.	.	.	Note=LOC108214727_3'UTR;ID=DcSto6_W2
NC_030381.1	RelocaTE	DNA_transposon	10874753	10874754	.	.	.	Note=LOC108199962_downstream;ID=DcSto8_Ssp1
NC_030381.1	RelocaTE	DNA_transposon	10883930	10883931	.	.	.	Note=LOC108210970_upstream;ID=DcSto5_DH1,I1,I2,C10,C7,C3,C1,C6,C4,W8
NC_030381.1	RelocaTE	DNA_transposon	10889914	10889915	.	.	.	Note=LOC108198915_intron;ID=DcSto7b_DH1,I1,C12,C7,C2,C8,C3,C5,C1,C6,C4,W8,W6,W5,W7
NC_030381.1	RelocaTE	DNA_transposon	10920801	10920802	.	.	.	Note=intergenic;ID=DcSto1_W7
NC_030381.1	RelocaTE	DNA_transposon	11118713	11118714	.	.	.	Note=LOC108204197_upstream;ID=DcSto7b_W5,W4
NC_030381.1	RelocaTE	DNA_transposon	11161117	11161118	.	.	.	Note=LOC108218341_downstream;ID=DcSto4_Ssp3
NC_030381.1	RelocaTE	DNA_transposon	11302560	11302561	.	.	.	Note=intergenic;ID=DcSto2_Ssp3
NC_030381.1	RelocaTE	DNA_transposon	11311626	11311627	.	.	.	Note=intergenic;ID=DcSto7b_C7,C8,C4
NC_030381.1	RelocaTE	DNA_transposon	11393056	11393057	.	.	.	Note=LOC108208270_upstream;ID=DcSto5_W8
NC_030381.1	RelocaTE	DNA_transposon	11446783	11446784	.	.	.	Note=LOC108204383_downstream;ID=DcSto5_DH1,C9,C12,C5
NC_030381.1	RelocaTE	DNA_transposon	11587047	11587048	.	.	.	Note=LOC108218403_downstream;ID=DcSto7a_C7
NC_030381.1	RelocaTE	DNA_transposon	11587196	11587197	.	.	.	Note=LOC108205358_upstream;ID=DcSto5_W1,Ssp2
NC_030381.1	RelocaTE	DNA_transposon	11595586	11595587	.	.	.	Note=intergenic;ID=DcSto1_DH1,I3,I1,I2,I4,C9,C13,C12,C7,C2,C3,C5,C1,C6,W6,W4,
NC_030381.1	RelocaTE	DNA_transposon	11604242	11604243	.	.	.	Note=LOC108204589_upstream;ID=DcSto8_C4
NC_030381.1	RelocaTE	DNA_transposon	11607028	11607029	.	.	.	Note=intergenic;ID=DcSto2_Ssp2
NC_030381.1	RelocaTE	DNA_transposon	11789742	11789743	.	.	.	Note=intergenic;ID=DcSto2_Ssp3
NC_030381.1	RelocaTE	DNA_transposon	11790398	11790399	.	.	.	Note=intergenic;ID=DcSto7b_W1
NC_030381.1	RelocaTE	DNA_transposon	11790848	11790849	.	.	.	Note=intergenic;ID=DcSto3_Ssp3
NC_030381.1	RelocaTE	DNA_transposon	11928666	11928667	.	.	.	Note=LOC108202330_upstream;ID=DcSto2_DH1,C10
NC_030381.1	RelocaTE	DNA_transposon	11938415	11938416	.	.	.	Note=LOC108202350_upstream;ID=DcSto8_W2
NC_030381.1	RelocaTE	DNA_transposon	11973801	11973802	.	.	.	Note=intergenic;ID=DcSto1_I2,C11,C7,C8,C3,C5,C1,C4,W1,Ssp1,Ssp2,W5,W7,W4,
NC_030381.1	RelocaTE	DNA_transposon	12010534	12010535	.	.	.	Note=LOC108218470_5'UTR;ID=DcSto7b_C7
NC_030381.1	RelocaTE	DNA_transposon	12010610	12010611	.	.	.	Note=LOC108202361_upstream;ID=DcSto6_Ssp3
NC_030381.1	RelocaTE	DNA_transposon	12020315	12020316	.	.	.	Note=intergenic;ID=DcSto6_Ssp1
NC_030381.1	RelocaTE	DNA_transposon	12064934	12064935	.	.	.	Note=intergenic;ID=DcSto2_I1,I2,C13,C12,C11
NC_030381.1	RelocaTE	DNA_transposon	12086481	12086482	.	.	.	Note=LOC108202111_upstream;ID=DcSto12_W4
NC_030381.1	RelocaTE	DNA_transposon	12087002	12087003	.	.	.	Note=LOC108202111_upstream;ID=DcSto7b_C3
NC_030381.1	RelocaTE	DNA_transposon	12088967	12088968	.	.	.	Note=intergenic;ID=DcSto5_DH1,I2,I4,C9,C12,C11,C7
NC_030381.1	RelocaTE	DNA_transposon	12091579	12091580	.	.	.	Note=intergenic;ID=DcSto6_Ssp3
NC_030381.1	RelocaTE	DNA_transposon	12094347	12094348	.	.	.	Note=LOC108203076_downstream;ID=DcSto12_W5
NC_030381.1	RelocaTE	DNA_transposon	12094413	12094414	.	.	.	Note=LOC108203076_downstream;ID=DcSto12_Ssp5
NC_030381.1	RelocaTE	DNA_transposon	12095578	12095579	.	.	.	Note=LOC108203076_downstream;ID=DcSto2_C10,Ssp4,W3
NC_030381.1	RelocaTE	DNA_transposon	12194914	12194915	.	.	.	Note=LOC108218515_downstream;ID=DcSto6_C8
NC_030381.1	RelocaTE	DNA_transposon	12317677	12317678	.	.	.	Note=LOC108204848_upstream;ID=DcSto2_I2
NC_030381.1	RelocaTE	DNA_transposon	12321016	12321017	.	.	.	Note=LOC108204848_downstream;ID=DcSto6_Ssp3
NC_030381.1	RelocaTE	DNA_transposon	12321884	12321885	.	.	.	Note=LOC108204848_downstream;ID=DcSto7b_C4
NC_030381.1	RelocaTE	DNA_transposon	12324255	12324256	.	.	.	Note=intergenic;ID=DcSto6_I2
NC_030381.1	RelocaTE	DNA_transposon	12424043	12424044	.	.	.	Note=LOC108213977_downstream;ID=DcSto7b_W7
NC_030381.1	RelocaTE	DNA_transposon	12426351	12426352	.	.	.	Note=LOC108213977_upstream;ID=DcSto8_Ssp1
NC_030381.1	RelocaTE	DNA_transposon	12575073	12575074	.	.	.	Note=LOC108197757_intron;ID=DcSto8_DH1,I1,I4,C9,C13,C10,W7,W4
NC_030381.1	RelocaTE	DNA_transposon	12674266	12674267	.	.	.	Note=LOC108205120_downstream;ID=DcSto7b_C11
NC_030381.1	RelocaTE	DNA_transposon	12725919	12725920	.	.	.	Note=intergenic;ID=DcSto12_C8
NC_030381.1	RelocaTE	DNA_transposon	12741559	12741560	.	.	.	Note=LOC108202572_intron;ID=DcSto2_I3,I1,C2,C3,C1,C6
NC_030381.1	RelocaTE	DNA_transposon	12745650	12745651	.	.	.	Note=LOC108202572_upstream;ID=DcSto7b_C5
NC_030381.1	RelocaTE	DNA_transposon	12760212	12760213	.	.	.	Note=intergenic;ID=DcSto8_Ssp1,Ssp2,W2
NC_030381.1	RelocaTE	DNA_transposon	12774246	12774247	.	.	.	Note=LOC108198408_3'UTR;ID=DcSto7b_C3
NC_030381.1	RelocaTE	DNA_transposon	12779894	12779895	.	.	.	Note=intergenic;ID=DcSto7b_C7
NC_030381.1	RelocaTE	DNA_transposon	12921667	12921668	.	.	.	Note=LOC108205049_intron;ID=DcSto3_C1
NC_030381.1	RelocaTE	DNA_transposon	13142932	13142933	.	.	.	Note=intergenic;ID=DcSto12_C7,W7
NC_030381.1	RelocaTE	DNA_transposon	13143006	13143007	.	.	.	Note=intergenic;ID=DcSto6_Ssp3
NC_030381.1	RelocaTE	DNA_transposon	13150398	13150399	.	.	.	Note=LOC108213603_downstream;ID=DcSto8_DH1,I2,I4
NC_030381.1	RelocaTE	DNA_transposon	13150882	13150883	.	.	.	Note=LOC108213603_downstream;ID=DcSto7b_C11
NC_030381.1	RelocaTE	DNA_transposon	13151665	13151666	.	.	.	Note=LOC108213603_intron;ID=DcSto7b_W6
NC_030381.1	RelocaTE	DNA_transposon	13155956	13155957	.	.	.	Note=LOC108213603_upstream;ID=DcSto2_I3,I1,C9,C13,C12,C11,C10,C8,C3,C5,C1,C4,W6,Ssp3,W5,W7
NC_030381.1	RelocaTE	DNA_transposon	13211266	13211267	.	.	.	Note=LOC108199870_upstream;ID=DcSto7b_C3,W8,W5
NC_030381.1	RelocaTE	DNA_transposon	13305275	13305276	.	.	.	Note=LOC108209699_intron;ID=DcSto3_W8
NC_030381.1	RelocaTE	DNA_transposon	13333053	13333054	.	.	.	Note=LOC108205349_upstream;ID=DcSto5_C6
NC_030381.1	RelocaTE	DNA_transposon	13390363	13390364	.	.	.	Note=intergenic;ID=DcSto3_W7
NC_030381.1	RelocaTE	DNA_transposon	13394620	13394621	.	.	.	Note=intergenic;ID=DcSto9_C1
NC_030381.1	RelocaTE	DNA_transposon	13402686	13402687	.	.	.	Note=intergenic;ID=DcSto6_W4
NC_030381.1	RelocaTE	DNA_transposon	13444673	13444674	.	.	.	Note=LOC108204080_upstream;ID=DcSto2_Ssp4
NC_030381.1	RelocaTE	DNA_transposon	13446257	13446258	.	.	.	Note=intergenic;ID=DcSto3_C13
NC_030381.1	RelocaTE	DNA_transposon	13447383	13447384	.	.	.	Note=intergenic;ID=DcSto6_W2
NC_030381.1	RelocaTE	DNA_transposon	13454110	13454111	.	.	.	Note=intergenic;ID=DcSto6_W5,W4
NC_030381.1	RelocaTE	DNA_transposon	13455647	13455648	.	.	.	Note=intergenic;ID=DcSto3_C11,C10
NC_030381.1	RelocaTE	DNA_transposon	13550369	13550370	.	.	.	Note=LOC108204862_downstream;ID=DcSto6_Ssp3
NC_030381.1	RelocaTE	DNA_transposon	13622529	13622530	.	.	.	Note=intergenic;ID=DcSto7a_Ssp4
NC_030381.1	RelocaTE	DNA_transposon	13648406	13648407	.	.	.	Note=LOC108195982_upstream;ID=DcSto1_C12
NC_030381.1	RelocaTE	DNA_transposon	13667827	13667828	.	.	.	Note=intergenic;ID=DcSto12_I2,I4
NC_030381.1	RelocaTE	DNA_transposon	13667956	13667957	.	.	.	Note=intergenic;ID=DcSto6_W1
NC_030381.1	RelocaTE	DNA_transposon	13669670	13669671	.	.	.	Note=intergenic;ID=DcSto12_W4
NC_030381.1	RelocaTE	DNA_transposon	13670969	13670970	.	.	.	Note=intergenic;ID=DcSto12_W2
NC_030381.1	RelocaTE	DNA_transposon	13761011	13761012	.	.	.	Note=LOC108213785_intron;ID=DcSto9_C11,C6
NC_030381.1	RelocaTE	DNA_transposon	13764605	13764606	.	.	.	Note=LOC108213785_intron;ID=DcSto7b_C13,C12,C7,C2
NC_030381.1	RelocaTE	DNA_transposon	13768866	13768867	.	.	.	Note=LOC108213785_upstream;ID=DcSto6_Ssp2
NC_030381.1	RelocaTE	DNA_transposon	13840894	13840895	.	.	.	Note=LOC108205457_intron;ID=DcSto6_W7
NC_030381.1	RelocaTE	DNA_transposon	13845139	13845140	.	.	.	Note=LOC108205458_downstream;ID=DcSto6_C9
NC_030381.1	RelocaTE	DNA_transposon	13846683	13846684	.	.	.	Note=LOC108205458_5'UTR;ID=DcSto9_C10
NC_030381.1	RelocaTE	DNA_transposon	13938455	13938456	.	.	.	Note=LOC108205056_3'UTR;ID=DcSto7b_W2
NC_030381.1	RelocaTE	DNA_transposon	13949062	13949063	.	.	.	Note=LOC108218809_upstream;ID=DcSto7b_Ssp3
NC_030381.1	RelocaTE	DNA_transposon	13989143	13989144	.	.	.	Note=LOC108198858_upstream;ID=DcSto7a_Ssp1,Ssp2
NC_030381.1	RelocaTE	DNA_transposon	13989337	13989338	.	.	.	Note=LOC108198858_upstream;ID=DcSto8_W3
NC_030381.1	RelocaTE	DNA_transposon	13998212	13998213	.	.	.	Note=intergenic;ID=DcSto12_C10
NC_030381.1	RelocaTE	DNA_transposon	14121322	14121323	.	.	.	Note=intergenic;ID=DcSto2_C3,W8,W4
NC_030381.1	RelocaTE	DNA_transposon	14128948	14128949	.	.	.	Note=LOC108197499_upstream;ID=DcSto12_W2
NC_030381.1	RelocaTE	DNA_transposon	14142108	14142109	.	.	.	Note=LOC108200298_upstream;ID=DcSto2_DH1,I2,I4,C9,C13,C11,C10,C7,C2,C5,C6,C4,W6,W5
NC_030381.1	RelocaTE	DNA_transposon	14186405	14186406	.	.	.	Note=LOC108215219_intron;ID=DcSto7b_W7
NC_030381.1	RelocaTE	DNA_transposon	14188010	14188011	.	.	.	Note=LOC108215219_upstream;ID=DcSto12_Ssp5
NC_030381.1	RelocaTE	DNA_transposon	14188292	14188293	.	.	.	Note=LOC108215219_upstream;ID=DcSto6_C9,C10,C4
NC_030381.1	RelocaTE	DNA_transposon	14198632	14198633	.	.	.	Note=intergenic;ID=DcSto2_Ssp5
NC_030381.1	RelocaTE	DNA_transposon	14358649	14358650	.	.	.	Note=LOC108205336_upstream;ID=DcSto9_W5
NC_030381.1	RelocaTE	DNA_transposon	14365009	14365010	.	.	.	Note=LOC108205336_intron;ID=DcSto6_W6
NC_030381.1	RelocaTE	DNA_transposon	14373524	14373525	.	.	.	Note=intergenic;ID=DcSto3_W6
NC_030381.1	RelocaTE	DNA_transposon	14374248	14374249	.	.	.	Note=intergenic;ID=DcSto1_W3
NC_030381.1	RelocaTE	DNA_transposon	14379299	14379300	.	.	.	Note=LOC108210676_intron;ID=DcSto2_Ssp5
NC_030381.1	RelocaTE	DNA_transposon	14509142	14509143	.	.	.	Note=intergenic;ID=DcSto2_W5
NC_030381.1	RelocaTE	DNA_transposon	14514964	14514965	.	.	.	Note=intergenic;ID=DcSto7a_Ssp2
NC_030381.1	RelocaTE	DNA_transposon	14515535	14515536	.	.	.	Note=LOC108203837_downstream;ID=DcSto7b_C1
NC_030381.1	RelocaTE	DNA_transposon	14522107	14522108	.	.	.	Note=LOC108203837_upstream;ID=DcSto4_Ssp1,Ssp3
NC_030381.1	RelocaTE	DNA_transposon	14522450	14522451	.	.	.	Note=LOC108203837_upstream;ID=DcSto2_C1
NC_030381.1	RelocaTE	DNA_transposon	14539458	14539459	.	.	.	Note=intergenic;ID=DcSto12_C8
NC_030381.1	RelocaTE	DNA_transposon	14542097	14542098	.	.	.	Note=intergenic;ID=DcSto3_C8
NC_030381.1	RelocaTE	DNA_transposon	14546048	14546049	.	.	.	Note=LOC108210415_intron;ID=DcSto12_DH1,I2,I4,C9,C13,C10,C7,C3,C5,C1,W5
NC_030381.1	RelocaTE	DNA_transposon	14553291	14553292	.	.	.	Note=intergenic;ID=DcSto5_C12,C7,W4
NC_030381.1	RelocaTE	DNA_transposon	14625972	14625973	.	.	.	Note=LOC108204215_intron;ID=DcSto5_DH1,C13,C12,C2,C1,W5
NC_030381.1	RelocaTE	DNA_transposon	14627900	14627901	.	.	.	Note=LOC108204215_intron;ID=DcSto7b_C6
NC_030381.1	RelocaTE	DNA_transposon	14630633	14630634	.	.	.	Note=LOC108204215_intron;ID=DcSto8_W2,Ssp3
NC_030381.1	RelocaTE	DNA_transposon	14688246	14688247	.	.	.	Note=LOC108197803_upstream;ID=DcSto7b_C10
NC_030381.1	RelocaTE	DNA_transposon	14739243	14739244	.	.	.	Note=LOC108204707_intron;ID=DcSto2_C12
NC_030381.1	RelocaTE	DNA_transposon	14748590	14748591	.	.	.	Note=LOC108204707_downstream;ID=DcSto2_W7
NC_030381.1	RelocaTE	DNA_transposon	14760089	14760090	.	.	.	Note=LOC108205093_downstream;ID=DcSto9_W7
NC_030381.1	RelocaTE	DNA_transposon	14764555	14764556	.	.	.	Note=LOC108214904_upstream;ID=DcSto6_I3
NC_030381.1	RelocaTE	DNA_transposon	14789787	14789788	.	.	.	Note=LOC108198193_upstream;ID=DcSto5_W4
NC_030381.1	RelocaTE	DNA_transposon	14802674	14802675	.	.	.	Note=LOC108209564_upstream;ID=DcSto7b_W2
NC_030381.1	RelocaTE	DNA_transposon	14814597	14814598	.	.	.	Note=LOC108218928_downstream;ID=DcSto2_C6
NC_030381.1	RelocaTE	DNA_transposon	14816879	14816880	.	.	.	Note=LOC108218933_upstream;ID=DcSto12_Ssp2
NC_030381.1	RelocaTE	DNA_transposon	14817533	14817534	.	.	.	Note=LOC108218933_upstream;ID=DcSto7b_C1
NC_030381.1	RelocaTE	DNA_transposon	14819376	14819377	.	.	.	Note=LOC108218942_downstream;ID=DcSto8_Ssp3
NC_030381.1	RelocaTE	DNA_transposon	14824056	14824057	.	.	.	Note=LOC108218949_downstream;ID=DcSto7b_C7
NC_030381.1	RelocaTE	DNA_transposon	14898600	14898601	.	.	.	Note=intergenic;ID=DcSto5_W7
NC_030381.1	RelocaTE	DNA_transposon	14922409	14922410	.	.	.	Note=intergenic;ID=DcSto9_C3
NC_030381.1	RelocaTE	DNA_transposon	14924849	14924850	.	.	.	Note=intergenic;ID=DcSto12_W4
NC_030381.1	RelocaTE	DNA_transposon	14939288	14939289	.	.	.	Note=LOC108205296_upstream;ID=DcSto2_Ssp1
NC_030381.1	RelocaTE	DNA_transposon	14958851	14958852	.	.	.	Note=LOC108205433_intron;ID=DcSto6_C7,C3,C1,C4
NC_030381.1	RelocaTE	DNA_transposon	15084979	15084980	.	.	.	Note=LOC108195421_intron;ID=DcSto7a_W2
NC_030381.1	RelocaTE	DNA_transposon	15111494	15111495	.	.	.	Note=intergenic;ID=DcSto7a_C11,C10,Ssp4,W2,Ssp3,W3
NC_030381.1	RelocaTE	DNA_transposon	15115409	15115410	.	.	.	Note=LOC108213017_intron;ID=DcSto4_Ssp3
NC_030381.1	RelocaTE	DNA_transposon	15120680	15120681	.	.	.	Note=LOC108213017_downstream;ID=DcSto6_C2
NC_030381.1	RelocaTE	DNA_transposon	15124725	15124726	.	.	.	Note=LOC108209246_upstream;ID=DcSto7a_C9
NC_030381.1	RelocaTE	DNA_transposon	15159441	15159442	.	.	.	Note=LOC108204327_downstream;ID=DcSto9_C10
NC_030381.1	RelocaTE	DNA_transposon	15163093	15163094	.	.	.	Note=LOC108204327_upstream;ID=DcSto2_W2
NC_030381.1	RelocaTE	DNA_transposon	15192472	15192473	.	.	.	Note=LOC108205640_5'UTR;ID=DcSto7a_Ssp5
NC_030381.1	RelocaTE	DNA_transposon	15192575	15192576	.	.	.	Note=LOC108205640_upstream;ID=DcSto6_W2
NC_030381.1	RelocaTE	DNA_transposon	15199970	15199971	.	.	.	Note=LOC108227926_upstream;ID=DcSto1_W3
NC_030381.1	RelocaTE	DNA_transposon	15201944	15201945	.	.	.	Note=LOC108204368_cds;ID=DcSto3_I3,I4
NC_030381.1	RelocaTE	DNA_transposon	15207173	15207174	.	.	.	Note=LOC108204368_intron;ID=DcSto1_DH1,I1,C9,C13,C12,C7,C2,C8,C6,C4,W8,W6,W7
NC_030381.1	RelocaTE	DNA_transposon	15208102	15208103	.	.	.	Note=LOC108204368_intron;ID=DcSto5_Ssp1,W2
NC_030381.1	RelocaTE	DNA_transposon	15213211	15213212	.	.	.	Note=LOC108204368_upstream;ID=DcSto8_Ssp5
NC_030381.1	RelocaTE	DNA_transposon	15217469	15217470	.	.	.	Note=intergenic;ID=DcSto1_C8
NC_030381.1	RelocaTE	DNA_transposon	15377255	15377256	.	.	.	Note=LOC108193944_intron;ID=DcSto6_C4,W8
NC_030381.1	RelocaTE	DNA_transposon	15390460	15390461	.	.	.	Note=LOC108204910_downstream;ID=DcSto1_I2
NC_030381.1	RelocaTE	DNA_transposon	15445165	15445166	.	.	.	Note=LOC108204881_intron;ID=DcSto1_W2
NC_030381.1	RelocaTE	DNA_transposon	15512623	15512624	.	.	.	Note=LOC108195928_intron;ID=DcSto8_Ssp3
NC_030381.1	RelocaTE	DNA_transposon	15597721	15597722	.	.	.	Note=LOC108205126_intron;ID=DcSto7b_W2
NC_030381.1	RelocaTE	DNA_transposon	15684490	15684491	.	.	.	Note=LOC108203719_upstream;ID=DcSto6_C1
NC_030381.1	RelocaTE	DNA_transposon	15705855	15705856	.	.	.	Note=LOC108205403_intron;ID=DcSto5_Ssp4
NC_030381.1	RelocaTE	DNA_transposon	15711534	15711535	.	.	.	Note=LOC108205269_intron;ID=DcSto1_C3,W4,
NC_030381.1	RelocaTE	DNA_transposon	15713670	15713671	.	.	.	Note=LOC108205269_intron;ID=DcSto6_DH1,I3,C9,C13,C11,C10,C8,C5,C6,C4,W3
NC_030381.1	RelocaTE	DNA_transposon	15791241	15791242	.	.	.	Note=LOC108215317_downstream;ID=DcSto2_C9,C1,W8,W5,W4
NC_030381.1	RelocaTE	DNA_transposon	15793813	15793814	.	.	.	Note=LOC108219149_upstream;ID=DcSto6_Ssp2
NC_030381.1	RelocaTE	DNA_transposon	15804367	15804368	.	.	.	Note=LOC108203538_intron;ID=DcSto6_Ssp3
NC_030381.1	RelocaTE	DNA_transposon	15835418	15835419	.	.	.	Note=LOC108204549_upstream;ID=DcSto7b_C13
NC_030381.1	RelocaTE	DNA_transposon	15858453	15858454	.	.	.	Note=LOC108198760_upstream;ID=DcSto12_DH1,I2,I4,C9,C13,C12,C7
NC_030381.1	RelocaTE	DNA_transposon	15862455	15862456	.	.	.	Note=intergenic;ID=DcSto2_Ssp1
NC_030381.1	RelocaTE	DNA_transposon	15876670	15876671	.	.	.	Note=LOC108203783_upstream;ID=DcSto12_Ssp4
NC_030381.1	RelocaTE	DNA_transposon	15924310	15924311	.	.	.	Note=intergenic;ID=DcSto7b_DH1
NC_030381.1	RelocaTE	DNA_transposon	15925504	15925505	.	.	.	Note=intergenic;ID=DcSto1_C5,C4,
NC_030381.1	RelocaTE	DNA_transposon	15938384	15938385	.	.	.	Note=LOC108213930_downstream;ID=DcSto7b_W7
NC_030381.1	RelocaTE	DNA_transposon	15944065	15944066	.	.	.	Note=LOC108204967_downstream;ID=DcSto8_Ssp2
NC_030381.1	RelocaTE	DNA_transposon	15946695	15946696	.	.	.	Note=LOC108204967_intron;ID=DcSto2_Ssp4,W3
NC_030381.1	RelocaTE	DNA_transposon	15953428	15953429	.	.	.	Note=LOC108204967_5'UTR;ID=DcSto6_Ssp4
NC_030381.1	RelocaTE	DNA_transposon	15978348	15978349	.	.	.	Note=intergenic;ID=DcSto2_W2
NC_030381.1	RelocaTE	DNA_transposon	15981090	15981091	.	.	.	Note=LOC108212711_downstream;ID=DcSto6_W2
NC_030381.1	RelocaTE	DNA_transposon	16009034	16009035	.	.	.	Note=LOC108206786_upstream;ID=DcSto7b_Ssp4,W3
NC_030381.1	RelocaTE	DNA_transposon	16016359	16016360	.	.	.	Note=intergenic;ID=DcSto2_C3
NC_030381.1	RelocaTE	DNA_transposon	16017578	16017579	.	.	.	Note=intergenic;ID=DcSto12_C10
NC_030381.1	RelocaTE	DNA_transposon	16019273	16019274	.	.	.	Note=intergenic;ID=DcSto7b_C7
NC_030381.1	RelocaTE	DNA_transposon	16019389	16019390	.	.	.	Note=intergenic;ID=DcSto12_C10
NC_030381.1	RelocaTE	DNA_transposon	16019716	16019717	.	.	.	Note=LOC108211425_downstream;ID=DcSto6_Ssp2
NC_030381.1	RelocaTE	DNA_transposon	16029823	16029824	.	.	.	Note=intergenic;ID=DcSto7a_C3
NC_030381.1	RelocaTE	DNA_transposon	16029851	16029852	.	.	.	Note=intergenic;ID=DcSto1_W3
NC_030381.1	RelocaTE	DNA_transposon	16030128	16030129	.	.	.	Note=intergenic;ID=DcSto12_DH1,I3,I1,I2,I4,C9,C13,C12,C11,C10,C7,C2,C8,C5,C1,C6,C4,W6,W5,W3
NC_030381.1	RelocaTE	DNA_transposon	16032474	16032475	.	.	.	Note=intergenic;ID=DcSto6_C12,C10,C8
NC_030381.1	RelocaTE	DNA_transposon	16032987	16032988	.	.	.	Note=intergenic;ID=DcSto6_DH1,I3,I1,I2,C9,C13,C12,C11,C10,C7,C2,C8,C5,C1,C6,C4,W8,W6,W5
NC_030381.1	RelocaTE	DNA_transposon	16245157	16245158	.	.	.	Note=LOC108226073_intron;ID=DcSto3_W7
NC_030381.1	RelocaTE	DNA_transposon	16256645	16256646	.	.	.	Note=LOC108194628_upstream;ID=DcSto1_Ssp1,Ssp2,W2
NC_030381.1	RelocaTE	DNA_transposon	16257496	16257497	.	.	.	Note=LOC108194628_upstream;ID=DcSto8_W2,Ssp3
NC_030381.1	RelocaTE	DNA_transposon	16415845	16415846	.	.	.	Note=intergenic;ID=DcSto7a_C9
NC_030381.1	RelocaTE	DNA_transposon	16502566	16502567	.	.	.	Note=LOC108205841_upstream;ID=DcSto1_W3
NC_030381.1	RelocaTE	DNA_transposon	16517046	16517047	.	.	.	Note=LOC108205884_intron;ID=DcSto1_C1,W4,
NC_030381.1	RelocaTE	DNA_transposon	16576771	16576772	.	.	.	Note=intergenic;ID=DcSto12_Ssp3
NC_030381.1	RelocaTE	DNA_transposon	16606978	16606979	.	.	.	Note=intergenic;ID=DcSto12_C5,C6,C4,W6,W5,W7
NC_030381.1	RelocaTE	DNA_transposon	16627169	16627170	.	.	.	Note=LOC108203289_downstream;ID=DcSto7b_I1
NC_030381.1	RelocaTE	DNA_transposon	16627488	16627489	.	.	.	Note=LOC108203289_downstream;ID=DcSto6_C2
NC_030381.1	RelocaTE	DNA_transposon	16628253	16628254	.	.	.	Note=LOC108203289_downstream;ID=DcSto2_I3,C10
NC_030381.1	RelocaTE	DNA_transposon	16628352	16628353	.	.	.	Note=LOC108203289_downstream;ID=DcSto7c_W7
NC_030381.1	RelocaTE	DNA_transposon	16629375	16629376	.	.	.	Note=LOC108203289_intron;ID=DcSto8_C10
NC_030381.1	RelocaTE	DNA_transposon	16712481	16712482	.	.	.	Note=LOC108219284_downstream;ID=DcSto7b_W5
NC_030381.1	RelocaTE	DNA_transposon	16799323	16799324	.	.	.	Note=LOC108207546_intron;ID=DcSto1_W1
NC_030381.1	RelocaTE	DNA_transposon	16809099	16809100	.	.	.	Note=intergenic;ID=DcSto7b_C8
NC_030381.1	RelocaTE	DNA_transposon	16814842	16814843	.	.	.	Note=LOC108201897_intron;ID=DcSto5_Ssp5
NC_030381.1	RelocaTE	DNA_transposon	16831016	16831017	.	.	.	Note=LOC108205115_intron;ID=DcSto7b_DH1,I1,I2,I4,C9,C13,C12,C11,C10,C3,C1,W3,W7,W4
NC_030381.1	RelocaTE	DNA_transposon	16833919	16833920	.	.	.	Note=LOC108205115_intron;ID=DcSto7a_C7,C2,C3,C5,C1,C6,C4,W6,W5
NC_030381.1	RelocaTE	DNA_transposon	16891270	16891271	.	.	.	Note=LOC108204832_upstream;ID=DcSto6_Ssp1
NC_030381.1	RelocaTE	DNA_transposon	16966539	16966540	.	.	.	Note=LOC108209027_intron;ID=DcSto4_DH1,C9,C11,C10,C8,C1,C4,W8,W2,Ssp3,W5,W3,W7,W4
NC_030381.1	RelocaTE	DNA_transposon	17014855	17014856	.	.	.	Note=LOC108219333_upstream;ID=DcSto6_C12,C11,C8,W7
NC_030381.1	RelocaTE	DNA_transposon	17061070	17061071	.	.	.	Note=LOC108209986_upstream;ID=DcSto2_W7
NC_030381.1	RelocaTE	DNA_transposon	17061234	17061235	.	.	.	Note=LOC108209986_5'UTR;ID=DcSto7b_C12
NC_030381.1	RelocaTE	DNA_transposon	17061984	17061985	.	.	.	Note=LOC108209986_intron;ID=DcSto7a_C4
NC_030381.1	RelocaTE	DNA_transposon	17083781	17083782	.	.	.	Note=LOC108208416_downstream;ID=DcSto5_W7
NC_030381.1	RelocaTE	DNA_transposon	17138680	17138681	.	.	.	Note=LOC108208860_upstream;ID=DcSto12_Ssp3
NC_030381.1	RelocaTE	DNA_transposon	17141387	17141388	.	.	.	Note=intergenic;ID=DcSto12_I3,C12,C11,C7,C2,C8,C3,C1,C4,W8,W6,W5,W7,W4
NC_030381.1	RelocaTE	DNA_transposon	17203425	17203426	.	.	.	Note=intergenic;ID=DcSto6_Ssp4
NC_030381.1	RelocaTE	DNA_transposon	17320063	17320064	.	.	.	Note=LOC108206251_intron;ID=DcSto2_I1,I4,C9,C13,C10,C3
NC_030381.1	RelocaTE	DNA_transposon	17322305	17322306	.	.	.	Note=LOC108206251_intron;ID=DcSto12_Ssp1
NC_030381.1	RelocaTE	DNA_transposon	17340047	17340048	.	.	.	Note=LOC108205495_intron;ID=DcSto8_W5
NC_030381.1	RelocaTE	DNA_transposon	17343866	17343867	.	.	.	Note=LOC108205495_intron;ID=DcSto6_W2
NC_030381.1	RelocaTE	DNA_transposon	17373671	17373672	.	.	.	Note=LOC108203594_downstream;ID=DcSto7a_DH1,C10
NC_030381.1	RelocaTE	DNA_transposon	17374963	17374964	.	.	.	Note=intergenic;ID=DcSto8_Ssp5
NC_030381.1	RelocaTE	DNA_transposon	17407839	17407840	.	.	.	Note=intergenic;ID=DcSto6_W7
NC_030381.1	RelocaTE	DNA_transposon	17427496	17427497	.	.	.	Note=LOC108207978_intron;ID=DcSto12_C12,C11,C8
NC_030381.1	RelocaTE	DNA_transposon	17427899	17427900	.	.	.	Note=LOC108207978_intron;ID=DcSto1_C8
NC_030381.1	RelocaTE	DNA_transposon	17450391	17450392	.	.	.	Note=intergenic;ID=DcSto6_C9,C3,C5,C6,W6,W5
NC_030381.1	RelocaTE	DNA_transposon	17540025	17540026	.	.	.	Note=LOC108200061_downstream;ID=DcSto4_Ssp2
NC_030381.1	RelocaTE	DNA_transposon	17544898	17544899	.	.	.	Note=LOC108205800_downstream;ID=DcSto3_DH1,C12,C11,C10
NC_030381.1	RelocaTE	DNA_transposon	17545841	17545842	.	.	.	Note=LOC108204976_downstream;ID=DcSto3_DH1,C12,C11
NC_030381.1	RelocaTE	DNA_transposon	17573044	17573045	.	.	.	Note=LOC108197505_upstream;ID=DcSto1_W2
NC_030381.1	RelocaTE	DNA_transposon	17575913	17575914	.	.	.	Note=LOC108205401_intron;ID=DcSto10_W5
NC_030381.1	RelocaTE	DNA_transposon	17582916	17582917	.	.	.	Note=intergenic;ID=DcSto12_C8,C6,W5,W4
NC_030381.1	RelocaTE	DNA_transposon	17624858	17624859	.	.	.	Note=LOC108204876_downstream;ID=DcSto5_C10,C8
NC_030381.1	RelocaTE	DNA_transposon	17632603	17632604	.	.	.	Note=intergenic;ID=DcSto7a_C10,C3
NC_030381.1	RelocaTE	DNA_transposon	17644637	17644638	.	.	.	Note=LOC108205278_intron;ID=DcSto6_W7
NC_030381.1	RelocaTE	DNA_transposon	17647567	17647568	.	.	.	Note=LOC108205278_intron;ID=DcSto12_DH1
NC_030381.1	RelocaTE	DNA_transposon	17657338	17657339	.	.	.	Note=intergenic;ID=DcSto6_DH1
NC_030381.1	RelocaTE	DNA_transposon	17694536	17694537	.	.	.	Note=intergenic;ID=DcSto6_W5,W4
NC_030381.1	RelocaTE	DNA_transposon	17694880	17694881	.	.	.	Note=intergenic;ID=DcSto7a_I3,C9,C12,C10,C7,C3,C5,C1,C6,C4,W7
NC_030381.1	RelocaTE	DNA_transposon	17695410	17695411	.	.	.	Note=intergenic;ID=DcSto12_DH1,I1,C13
NC_030381.1	RelocaTE	DNA_transposon	17695666	17695667	.	.	.	Note=intergenic;ID=DcSto9_C10
NC_030381.1	RelocaTE	DNA_transposon	17706442	17706443	.	.	.	Note=intergenic;ID=DcSto5_Ssp4
NC_030381.1	RelocaTE	DNA_transposon	17706525	17706526	.	.	.	Note=intergenic;ID=DcSto6_I3,I1,C12,C10,C1,C6,C4,W5,W4
NC_030381.1	RelocaTE	DNA_transposon	17793598	17793599	.	.	.	Note=intergenic;ID=DcSto6_W8
NC_030381.1	RelocaTE	DNA_transposon	17802147	17802148	.	.	.	Note=LOC108205195_upstream;ID=DcSto3_I3,I1,C12,W7
NC_030381.1	RelocaTE	DNA_transposon	17870369	17870370	.	.	.	Note=LOC108215113_downstream;ID=DcSto3_W6
NC_030381.1	RelocaTE	DNA_transposon	17884110	17884111	.	.	.	Note=intergenic;ID=DcSto5_W4
NC_030381.1	RelocaTE	DNA_transposon	17905913	17905914	.	.	.	Note=intergenic;ID=DcSto6_W7
NC_030381.1	RelocaTE	DNA_transposon	17906917	17906918	.	.	.	Note=intergenic;ID=DcSto6_C10
NC_030381.1	RelocaTE	DNA_transposon	17916445	17916446	.	.	.	Note=LOC108219475_upstream;ID=DcSto5_C10
NC_030381.1	RelocaTE	DNA_transposon	17916773	17916774	.	.	.	Note=LOC108219475_upstream;ID=DcSto2_C8
NC_030381.1	RelocaTE	DNA_transposon	17916796	17916797	.	.	.	Note=LOC108219475_upstream;ID=DcSto6_DH1
NC_030381.1	RelocaTE	DNA_transposon	17972447	17972448	.	.	.	Note=LOC108197990_upstream;ID=DcSto6_W2
NC_030381.1	RelocaTE	DNA_transposon	18079538	18079539	.	.	.	Note=intergenic;ID=DcSto1_DH1,I3,I1,I2,I4,C9,C12,C7,C2,C3,C1,C6,W8,Ssp4,W6,W5,W3,W7,W4
NC_030381.1	RelocaTE	DNA_transposon	18114251	18114252	.	.	.	Note=intergenic;ID=DcSto4_W6
NC_030381.1	RelocaTE	DNA_transposon	18155640	18155641	.	.	.	Note=intergenic;ID=DcSto8_W2
NC_030381.1	RelocaTE	DNA_transposon	18228837	18228838	.	.	.	Note=LOC108204890_intron;ID=DcSto6_W1,Ssp2,W2
NC_030381.1	RelocaTE	DNA_transposon	18367091	18367092	.	.	.	Note=intergenic;ID=DcSto11_DH1,C9,C13,Ssp5,W1,Ssp1,Ssp2,W2,Ssp3
NC_030381.1	RelocaTE	DNA_transposon	18371366	18371367	.	.	.	Note=intergenic;ID=DcSto1_W2
NC_030381.1	RelocaTE	DNA_transposon	18388192	18388193	.	.	.	Note=intergenic;ID=DcSto6_W7
NC_030381.1	RelocaTE	DNA_transposon	18475171	18475172	.	.	.	Note=LOC108195113_upstream;ID=DcSto9_C1,W5
NC_030381.1	RelocaTE	DNA_transposon	18475494	18475495	.	.	.	Note=LOC108195113_upstream;ID=DcSto1_C9
NC_030381.1	RelocaTE	DNA_transposon	18521441	18521442	.	.	.	Note=LOC108204808_intron;ID=DcSto1_Ssp3
NC_030381.1	RelocaTE	DNA_transposon	18540005	18540006	.	.	.	Note=LOC108207763_upstream;ID=DcSto5_DH1,I3,I1,I4,C9,C13,C12
NC_030381.1	RelocaTE	DNA_transposon	18549989	18549990	.	.	.	Note=intergenic;ID=DcSto7b_DH1,I3,I1,I2,I4,C9,C13,C12,C10,C7,C2,C5,C6,C4,W8,W6,W5,W7,W4
NC_030381.1	RelocaTE	DNA_transposon	18551901	18551902	.	.	.	Note=intergenic;ID=DcSto7b_C9
NC_030381.1	RelocaTE	DNA_transposon	18602131	18602132	.	.	.	Note=intergenic;ID=DcSto5_W2
NC_030381.1	RelocaTE	DNA_transposon	18615125	18615126	.	.	.	Note=LOC108206673_intron;ID=DcSto5_W7
NC_030381.1	RelocaTE	DNA_transposon	18672389	18672390	.	.	.	Note=LOC108212720_downstream;ID=DcSto12_I1,C9,C13,C10,C7,C2,C8,C3,C5,C1,C6,C4,W6,W5,W7,W4
NC_030381.1	RelocaTE	DNA_transposon	18688653	18688654	.	.	.	Note=LOC108204950_downstream;ID=DcSto2_C9,C3
NC_030381.1	RelocaTE	DNA_transposon	18771665	18771666	.	.	.	Note=LOC108206205_upstream;ID=DcSto2_C8
NC_030381.1	RelocaTE	DNA_transposon	18772641	18772642	.	.	.	Note=LOC108206205_upstream;ID=DcSto5_I1,C9,C12,C11,C3,Ssp4,W6,W5,W7
NC_030381.1	RelocaTE	DNA_transposon	18787656	18787657	.	.	.	Note=intergenic;ID=DcSto2_W5,W4
NC_030381.1	RelocaTE	DNA_transposon	18789893	18789894	.	.	.	Note=LOC108204518_downstream;ID=DcSto7a_DH1,I3,I2,I4,C13,C10,C3,C5,C1,C6,C4
NC_030381.1	RelocaTE	DNA_transposon	18815015	18815016	.	.	.	Note=LOC108205420_5'UTR;ID=DcSto10_C3,W8
NC_030381.1	RelocaTE	DNA_transposon	18850954	18850955	.	.	.	Note=LOC108215566_downstream;ID=DcSto7a_I3,I2
NC_030381.1	RelocaTE	DNA_transposon	18888636	18888637	.	.	.	Note=LOC108204904_intron;ID=DcSto8_W1,Ssp3
NC_030381.1	RelocaTE	DNA_transposon	18921230	18921231	.	.	.	Note=LOC108219756_upstream;ID=DcSto2_W1
NC_030381.1	RelocaTE	DNA_transposon	18922596	18922597	.	.	.	Note=intergenic;ID=DcSto2_I1,C9,W4
NC_030381.1	RelocaTE	DNA_transposon	18925178	18925179	.	.	.	Note=LOC108213234_upstream;ID=DcSto8_Ssp3
NC_030381.1	RelocaTE	DNA_transposon	18938578	18938579	.	.	.	Note=intergenic;ID=DcSto3_C8,W8
NC_030381.1	RelocaTE	DNA_transposon	18939694	18939695	.	.	.	Note=intergenic;ID=DcSto1_W2
NC_030381.1	RelocaTE	DNA_transposon	19001450	19001451	.	.	.	Note=LOC108205239_upstream;ID=DcSto1_W1
NC_030381.1	RelocaTE	DNA_transposon	19030097	19030098	.	.	.	Note=intergenic;ID=DcSto6_DH1,C9,C12,C11,C10,C7,C2,C3,C5,C4,W6,W5
NC_030381.1	RelocaTE	DNA_transposon	19050191	19050192	.	.	.	Note=LOC108203570_intron;ID=DcSto12_W2
NC_030381.1	RelocaTE	DNA_transposon	19055638	19055639	.	.	.	Note=LOC108203561_3'UTR;ID=DcSto3_W6
NC_030381.1	RelocaTE	DNA_transposon	19079369	19079370	.	.	.	Note=intergenic;ID=DcSto1_DH1,I3,I1,I2,C9,C13,C12,C11,C10,C2,C8,C3,C5,C1,C6,W8,W6,W7,W4
NC_030381.1	RelocaTE	DNA_transposon	19184783	19184784	.	.	.	Note=intergenic;ID=DcSto2_DH1,I1,C9,C13,C12,C11,C10,C7,C2,C3,C5,C1,C6,C4,W8,W6
NC_030381.1	RelocaTE	DNA_transposon	19196794	19196795	.	.	.	Note=LOC108209820_downstream;ID=DcSto6_Ssp4
NC_030381.1	RelocaTE	DNA_transposon	19202102	19202103	.	.	.	Note=intergenic;ID=DcSto7b_Ssp5
NC_030381.1	RelocaTE	DNA_transposon	19202761	19202762	.	.	.	Note=intergenic;ID=DcSto7a_DH1,I1,C9,C13,C12,C11,C10,W8,W6,W5,W7,W4
NC_030381.1	RelocaTE	DNA_transposon	19209307	19209308	.	.	.	Note=intergenic;ID=DcSto2_W7
NC_030381.1	RelocaTE	DNA_transposon	19222028	19222029	.	.	.	Note=intergenic;ID=DcSto7b_C5
NC_030381.1	RelocaTE	DNA_transposon	19235513	19235514	.	.	.	Note=LOC108194311_downstream;ID=DcSto3_W2
NC_030381.1	RelocaTE	DNA_transposon	19246556	19246557	.	.	.	Note=LOC108205529_downstream;ID=DcSto5_W7
NC_030381.1	RelocaTE	DNA_transposon	19246768	19246769	.	.	.	Note=LOC108205529_downstream;ID=DcSto6_C13,C6
NC_030381.1	RelocaTE	DNA_transposon	19250713	19250714	.	.	.	Note=LOC108205529_upstream;ID=DcSto2_W8,W4
NC_030381.1	RelocaTE	DNA_transposon	19252196	19252197	.	.	.	Note=intergenic;ID=DcSto12_C13,C2,C8,C3,W6
NC_030381.1	RelocaTE	DNA_transposon	19254950	19254951	.	.	.	Note=intergenic;ID=DcSto2_C10,C1,W7
NC_030381.1	RelocaTE	DNA_transposon	19272706	19272707	.	.	.	Note=intergenic;ID=DcSto5_I1
NC_030381.1	RelocaTE	DNA_transposon	19296760	19296761	.	.	.	Note=intergenic;ID=DcSto1_C13,W5,
NC_030381.1	RelocaTE	DNA_transposon	19298419	19298420	.	.	.	Note=intergenic;ID=DcSto9_C2
NC_030381.1	RelocaTE	DNA_transposon	19307734	19307735	.	.	.	Note=LOC108204392_upstream;ID=DcSto3_I3
NC_030381.1	RelocaTE	DNA_transposon	19313137	19313138	.	.	.	Note=LOC108204392_downstream;ID=DcSto3_C7,C6,C4
NC_030381.1	RelocaTE	DNA_transposon	19333037	19333038	.	.	.	Note=LOC108219793_upstream;ID=DcSto12_W7
NC_030381.1	RelocaTE	DNA_transposon	19402410	19402411	.	.	.	Note=LOC108200087_downstream;ID=DcSto8_W5
NC_030381.1	RelocaTE	DNA_transposon	19420337	19420338	.	.	.	Note=intergenic;ID=DcSto6_Ssp2
NC_030381.1	RelocaTE	DNA_transposon	19421186	19421187	.	.	.	Note=LOC108200503_upstream;ID=DcSto10_DH1,C7,C3,C5
NC_030381.1	RelocaTE	DNA_transposon	19422183	19422184	.	.	.	Note=LOC108200503_upstream;ID=DcSto2_W2
NC_030381.1	RelocaTE	DNA_transposon	19429465	19429466	.	.	.	Note=LOC108216051_intron;ID=DcSto7a_Ssp4
NC_030381.1	RelocaTE	DNA_transposon	19433944	19433945	.	.	.	Note=LOC108216051_downstream;ID=DcSto2_Ssp3
NC_030381.1	RelocaTE	DNA_transposon	19542890	19542891	.	.	.	Note=intergenic;ID=DcSto2_Ssp5
NC_030381.1	RelocaTE	DNA_transposon	19547367	19547368	.	.	.	Note=LOC108198592_downstream;ID=DcSto7a_C11
NC_030381.1	RelocaTE	DNA_transposon	19597300	19597301	.	.	.	Note=LOC108204755_upstream;ID=DcSto1_I3,I2,C12,C8,W4
NC_030381.1	RelocaTE	DNA_transposon	19608813	19608814	.	.	.	Note=LOC108217855_upstream;ID=DcSto6_W5
NC_030381.1	RelocaTE	DNA_transposon	19654601	19654602	.	.	.	Note=LOC108204376_3'UTR;ID=DcSto6_Ssp3
NC_030381.1	RelocaTE	DNA_transposon	19681407	19681408	.	.	.	Note=intergenic;ID=DcSto1_Ssp3
NC_030381.1	RelocaTE	DNA_transposon	19681409	19681410	.	.	.	Note=intergenic;ID=DcSto6_Ssp5
NC_030381.1	RelocaTE	DNA_transposon	19723841	19723842	.	.	.	Note=intergenic;ID=DcSto2_I1,C11,W3
NC_030381.1	RelocaTE	DNA_transposon	19731068	19731069	.	.	.	Note=LOC108212074_upstream;ID=DcSto6_I1,C11
NC_030381.1	RelocaTE	DNA_transposon	19748873	19748874	.	.	.	Note=LOC108200931_intron;ID=DcSto7a_W4
NC_030381.1	RelocaTE	DNA_transposon	19751850	19751851	.	.	.	Note=LOC108200952_downstream;ID=DcSto7a_Ssp5
NC_030381.1	RelocaTE	DNA_transposon	19757693	19757694	.	.	.	Note=LOC108200952_intron;ID=DcSto7b_C5
NC_030381.1	RelocaTE	DNA_transposon	19816283	19816284	.	.	.	Note=LOC108205176_downstream;ID=DcSto5_C11,W3
NC_030381.1	RelocaTE	DNA_transposon	19860794	19860795	.	.	.	Note=LOC108204433_upstream;ID=DcSto12_W2
NC_030381.1	RelocaTE	DNA_transposon	19943959	19943960	.	.	.	Note=intergenic;ID=DcSto6_W2
NC_030381.1	RelocaTE	DNA_transposon	19955509	19955510	.	.	.	Note=LOC108200458_upstream;ID=DcSto6_Ssp3
NC_030381.1	RelocaTE	DNA_transposon	20026012	20026013	.	.	.	Note=LOC108198619_downstream;ID=DcSto7b_C8
NC_030381.1	RelocaTE	DNA_transposon	20026090	20026091	.	.	.	Note=LOC108198619_downstream;ID=DcSto6_W3
NC_030381.1	RelocaTE	DNA_transposon	20027736	20027737	.	.	.	Note=LOC108198619_intron;ID=DcSto1_Ssp3
NC_030381.1	RelocaTE	DNA_transposon	20157229	20157230	.	.	.	Note=intergenic;ID=DcSto6_Ssp3
NC_030381.1	RelocaTE	DNA_transposon	20199547	20199548	.	.	.	Note=intergenic;ID=DcSto1_I1,C10,
NC_030381.1	RelocaTE	DNA_transposon	20201267	20201268	.	.	.	Note=intergenic;ID=DcSto8_Ssp3
NC_030381.1	RelocaTE	DNA_transposon	20210980	20210981	.	.	.	Note=LOC108205442_downstream;ID=DcSto7a_W2
NC_030381.1	RelocaTE	DNA_transposon	20249138	20249139	.	.	.	Note=LOC108205128_downstream;ID=DcSto12_DH1,I3,I2,I4,C9,C13,C12,C11,C8
NC_030381.1	RelocaTE	DNA_transposon	20252972	20252973	.	.	.	Note=LOC108205128_intron;ID=DcSto2_Ssp4
NC_030381.1	RelocaTE	DNA_transposon	20300583	20300584	.	.	.	Note=intergenic;ID=DcSto7a_C1
NC_030381.1	RelocaTE	DNA_transposon	20301788	20301789	.	.	.	Note=intergenic;ID=DcSto1_I1,C10,
NC_030381.1	RelocaTE	DNA_transposon	20318349	20318350	.	.	.	Note=intergenic;ID=DcSto1_DH1,I3,I2,I4,C13,C2,C8,C6,C4,W8,W4
NC_030381.1	RelocaTE	DNA_transposon	20319391	20319392	.	.	.	Note=intergenic;ID=DcSto10_C11
NC_030381.1	RelocaTE	DNA_transposon	20319480	20319481	.	.	.	Note=intergenic;ID=DcSto2_C9,C7
NC_030381.1	RelocaTE	DNA_transposon	20388114	20388115	.	.	.	Note=LOC108198205_upstream;ID=DcSto5_Ssp4
NC_030381.1	RelocaTE	DNA_transposon	20402245	20402246	.	.	.	Note=LOC108209346_intron;ID=DcSto12_C9,C7,C4,W6
NC_030381.1	RelocaTE	DNA_transposon	20411368	20411369	.	.	.	Note=LOC108207266_upstream;ID=DcSto5_C9
NC_030381.1	RelocaTE	DNA_transposon	20418308	20418309	.	.	.	Note=LOC108197024_upstream;ID=DcSto6_W7
NC_030381.1	RelocaTE	DNA_transposon	20447948	20447949	.	.	.	Note=LOC108221158_5'UTR;ID=DcSto7b_C12
NC_030381.1	RelocaTE	DNA_transposon	20457962	20457963	.	.	.	Note=LOC108204536_intron;ID=DcSto2_W6
NC_030381.1	RelocaTE	DNA_transposon	20466664	20466665	.	.	.	Note=LOC108205444_intron;ID=DcSto11_Ssp5
NC_030381.1	RelocaTE	DNA_transposon	20483715	20483716	.	.	.	Note=LOC108201351_intron;ID=DcSto7a_C1,W8,W7,W4
NC_030381.1	RelocaTE	DNA_transposon	20488413	20488414	.	.	.	Note=LOC108201351_intron;ID=DcSto6_W2
NC_030381.1	RelocaTE	DNA_transposon	20556137	20556138	.	.	.	Note=intergenic;ID=DcSto2_Ssp2
NC_030381.1	RelocaTE	DNA_transposon	20564840	20564841	.	.	.	Note=intergenic;ID=DcSto7c_W2
NC_030381.1	RelocaTE	DNA_transposon	20572355	20572356	.	.	.	Note=LOC108200359_upstream;ID=DcSto7c_Ssp5
NC_030381.1	RelocaTE	DNA_transposon	20574085	20574086	.	.	.	Note=LOC108200359_upstream;ID=DcSto8_Ssp3
NC_030381.1	RelocaTE	DNA_transposon	20759726	20759727	.	.	.	Note=LOC108201603_upstream;ID=DcSto7b_C8
NC_030381.1	RelocaTE	DNA_transposon	20768991	20768992	.	.	.	Note=LOC108194230_3'UTR;ID=DcSto7b_C6
NC_030381.1	RelocaTE	DNA_transposon	20775819	20775820	.	.	.	Note=intergenic;ID=DcSto1_W7
NC_030381.1	RelocaTE	DNA_transposon	20793508	20793509	.	.	.	Note=intergenic;ID=DcSto6_Ssp3
NC_030381.1	RelocaTE	DNA_transposon	20795106	20795107	.	.	.	Note=intergenic;ID=DcSto6_Ssp1
NC_030381.1	RelocaTE	DNA_transposon	20795190	20795191	.	.	.	Note=intergenic;ID=DcSto7b_C10
NC_030381.1	RelocaTE	DNA_transposon	20795683	20795684	.	.	.	Note=intergenic;ID=DcSto1_W2,Ssp3,
NC_030381.1	RelocaTE	DNA_transposon	20795687	20795688	.	.	.	Note=intergenic;ID=DcSto6_C1,W6
NC_030381.1	RelocaTE	DNA_transposon	20800107	20800108	.	.	.	Note=LOC108204991_upstream;ID=DcSto1_Ssp1
NC_030381.1	RelocaTE	DNA_transposon	20814500	20814501	.	.	.	Note=LOC108203787_5'UTR;ID=DcSto2_W7
NC_030381.1	RelocaTE	DNA_transposon	20817048	20817049	.	.	.	Note=intergenic;ID=DcSto5_W5
NC_030381.1	RelocaTE	DNA_transposon	20817593	20817594	.	.	.	Note=intergenic;ID=DcSto4_DH1,I1,C9,C13,C12,C11,C10,C7,C2,C4,W1,Ssp1,Ssp2,W2,Ssp3
NC_030381.1	RelocaTE	DNA_transposon	20821742	20821743	.	.	.	Note=intergenic;ID=DcSto6_W5
NC_030381.1	RelocaTE	DNA_transposon	20895252	20895253	.	.	.	Note=intergenic;ID=DcSto6_W2
NC_030381.1	RelocaTE	DNA_transposon	20903483	20903484	.	.	.	Note=LOC108213508_upstream;ID=DcSto2_Ssp3
NC_030381.1	RelocaTE	DNA_transposon	20927495	20927496	.	.	.	Note=LOC108213414_upstream;ID=DcSto6_Ssp3
NC_030381.1	RelocaTE	DNA_transposon	20937474	20937475	.	.	.	Note=LOC108205164_intron;ID=DcSto5_C5
NC_030381.1	RelocaTE	DNA_transposon	20975890	20975891	.	.	.	Note=intergenic;ID=DcSto7b_W2
NC_030381.1	RelocaTE	DNA_transposon	20980588	20980589	.	.	.	Note=intergenic;ID=DcSto7c_W1
NC_030381.1	RelocaTE	DNA_transposon	20990473	20990474	.	.	.	Note=LOC108209329_intron;ID=DcSto1_C10
NC_030381.1	RelocaTE	DNA_transposon	20995762	20995763	.	.	.	Note=LOC108197606_upstream;ID=DcSto7b_W2
NC_030381.1	RelocaTE	DNA_transposon	21016756	21016757	.	.	.	Note=LOC108209127_3'UTR;ID=DcSto7b_W2
NC_030381.1	RelocaTE	DNA_transposon	21020225	21020226	.	.	.	Note=LOC108206869_upstream;ID=DcSto12_Ssp4
NC_030381.1	RelocaTE	DNA_transposon	21035086	21035087	.	.	.	Note=LOC108227950_intron;ID=DcSto6_W7
NC_030381.1	RelocaTE	DNA_transposon	21124532	21124533	.	.	.	Note=LOC108220159_downstream;ID=DcSto2_Ssp3
NC_030381.1	RelocaTE	DNA_transposon	21131359	21131360	.	.	.	Note=intergenic;ID=DcSto6_Ssp4
NC_030381.1	RelocaTE	DNA_transposon	21139365	21139366	.	.	.	Note=intergenic;ID=DcSto10_Ssp5
NC_030381.1	RelocaTE	DNA_transposon	21159875	21159876	.	.	.	Note=LOC108204947_downstream;ID=DcSto6_Ssp3
NC_030381.1	RelocaTE	DNA_transposon	21167802	21167803	.	.	.	Note=LOC108204947_intron;ID=DcSto6_W3
NC_030381.1	RelocaTE	DNA_transposon	21189131	21189132	.	.	.	Note=LOC108204446_intron;ID=DcSto8_Ssp3
NC_030381.1	RelocaTE	DNA_transposon	21199219	21199220	.	.	.	Note=LOC108204446_downstream;ID=DcSto12_W6
NC_030381.1	RelocaTE	DNA_transposon	21199278	21199279	.	.	.	Note=LOC108204446_downstream;ID=DcSto7b_C12
NC_030381.1	RelocaTE	DNA_transposon	21203745	21203746	.	.	.	Note=LOC108204590_3'UTR;ID=DcSto7b_W2
NC_030381.1	RelocaTE	DNA_transposon	21218087	21218088	.	.	.	Note=LOC108204732_downstream;ID=DcSto5_Ssp5
NC_030381.1	RelocaTE	DNA_transposon	21244037	21244038	.	.	.	Note=LOC108204407_intron;ID=DcSto12_W2
NC_030381.1	RelocaTE	DNA_transposon	21312582	21312583	.	.	.	Note=intergenic;ID=DcSto7a_C5,C1,C4,W5,W4
NC_030381.1	RelocaTE	DNA_transposon	21320887	21320888	.	.	.	Note=intergenic;ID=DcSto12_C2,C3,C5,C1,C4,W5,W7,W4
NC_030381.1	RelocaTE	DNA_transposon	21343121	21343122	.	.	.	Note=intergenic;ID=DcSto1_DH1,I3,I1,I2,C9,C13,C12,C11,C10,C7,C2,C3,C5,C1,C6,C4,W8,W5,W4
NC_030381.1	RelocaTE	DNA_transposon	21385231	21385232	.	.	.	Note=LOC108204538_intron;ID=DcSto7b_C10
NC_030381.1	RelocaTE	DNA_transposon	21394964	21394965	.	.	.	Note=LOC108204538_intron;ID=DcSto12_C4
NC_030381.1	RelocaTE	DNA_transposon	21406770	21406771	.	.	.	Note=LOC108196662_upstream;ID=DcSto8_C6
NC_030381.1	RelocaTE	DNA_transposon	21416234	21416235	.	.	.	Note=LOC108198563_upstream;ID=DcSto8_Ssp2
NC_030381.1	RelocaTE	DNA_transposon	21458320	21458321	.	.	.	Note=LOC108197998_upstream;ID=DcSto7b_C5
NC_030381.1	RelocaTE	DNA_transposon	21495109	21495110	.	.	.	Note=LOC108204581_upstream;ID=DcSto6_Ssp1
NC_030381.1	RelocaTE	DNA_transposon	21496082	21496083	.	.	.	Note=LOC108204581_upstream;ID=DcSto6_DH1,I3,I1,I2,C9,C13,C12,C11,C10,C7,C3,C1,W6
NC_030381.1	RelocaTE	DNA_transposon	21501139	21501140	.	.	.	Note=LOC108203417_3'UTR;ID=DcSto6_W1
NC_030381.1	RelocaTE	DNA_transposon	21505904	21505905	.	.	.	Note=LOC108214284_upstream;ID=DcSto7a_C7,C5
NC_030381.1	RelocaTE	DNA_transposon	21506805	21506806	.	.	.	Note=LOC108214284_5'UTR;ID=DcSto7b_C4
NC_030381.1	RelocaTE	DNA_transposon	21507438	21507439	.	.	.	Note=LOC108214284_intron;ID=DcSto7a_DH1,I1,I2,I4,C9,C13,C12,C10
NC_030381.1	RelocaTE	DNA_transposon	21553119	21553120	.	.	.	Note=LOC108205925_upstream;ID=DcSto2_C3,C1,C6
NC_030381.1	RelocaTE	DNA_transposon	21563203	21563204	.	.	.	Note=LOC108205119_upstream;ID=DcSto6_C5
NC_030381.1	RelocaTE	DNA_transposon	21573551	21573552	.	.	.	Note=LOC108211617_upstream;ID=DcSto3_C2
NC_030381.1	RelocaTE	DNA_transposon	21574533	21574534	.	.	.	Note=LOC108211617_upstream;ID=DcSto2_W3
NC_030381.1	RelocaTE	DNA_transposon	21575266	21575267	.	.	.	Note=LOC108211617_intron;ID=DcSto7b_C6
NC_030381.1	RelocaTE	DNA_transposon	21575639	21575640	.	.	.	Note=LOC108211617_intron;ID=DcSto3_I3,I1,I2,C13,W4
NC_030381.1	RelocaTE	DNA_transposon	21580196	21580197	.	.	.	Note=LOC108206886_downstream;ID=DcSto3_C2
NC_030381.1	RelocaTE	DNA_transposon	21581662	21581663	.	.	.	Note=LOC108206886_intron;ID=DcSto7a_Ssp5
NC_030381.1	RelocaTE	DNA_transposon	21615581	21615582	.	.	.	Note=LOC108214183_intron;ID=DcSto6_W6
NC_030381.1	RelocaTE	DNA_transposon	21646356	21646357	.	.	.	Note=LOC108196765_downstream;ID=DcSto12_C7,C8,C3
NC_030381.1	RelocaTE	DNA_transposon	21647713	21647714	.	.	.	Note=LOC108220228_downstream;ID=DcSto7c_Ssp4
NC_030381.1	RelocaTE	DNA_transposon	21661423	21661424	.	.	.	Note=LOC108196238_downstream;ID=DcSto9_DH1,C9,C12,W6,W5,W7
NC_030381.1	RelocaTE	DNA_transposon	21714051	21714052	.	.	.	Note=LOC108204628_upstream;ID=DcSto6_C5,W6
NC_030381.1	RelocaTE	DNA_transposon	21715211	21715212	.	.	.	Note=intergenic;ID=DcSto7a_DH1,I3,C9,C12,C11
NC_030381.1	RelocaTE	DNA_transposon	21740772	21740773	.	.	.	Note=LOC108205430_downstream;ID=DcSto7a_C3
NC_030381.1	RelocaTE	DNA_transposon	21776184	21776185	.	.	.	Note=intergenic;ID=DcSto1_W6
NC_030381.1	RelocaTE	DNA_transposon	21795142	21795143	.	.	.	Note=LOC108205034_intron;ID=DcSto1_I3,I1,C9,C10,
NC_030381.1	RelocaTE	DNA_transposon	21798168	21798169	.	.	.	Note=LOC108218102_upstream;ID=DcSto2_Ssp5
NC_030381.1	RelocaTE	DNA_transposon	21807780	21807781	.	.	.	Note=LOC108220245_upstream;ID=DcSto7b_I2
NC_030381.1	RelocaTE	DNA_transposon	21815331	21815332	.	.	.	Note=LOC108200578_upstream;ID=DcSto7b_DH1,C9,C12,C11
NC_030381.1	RelocaTE	DNA_transposon	21870741	21870742	.	.	.	Note=LOC108193961_upstream;ID=DcSto7b_C4,W6
NC_030381.1	RelocaTE	DNA_transposon	21949812	21949813	.	.	.	Note=LOC108209214_upstream;ID=DcSto6_C8
NC_030381.1	RelocaTE	DNA_transposon	21977293	21977294	.	.	.	Note=LOC108204604_intron;ID=DcSto4_DH1,I3,I1,C13,C11,C10,C7,C2,C3,C5,C1,C6,C4,W8,W6,W5,W4
NC_030381.1	RelocaTE	DNA_transposon	21988638	21988639	.	.	.	Note=LOC108209404_downstream;ID=DcSto7b_C2
NC_030381.1	RelocaTE	DNA_transposon	22021879	22021880	.	.	.	Note=LOC108205309_intron;ID=DcSto1_Ssp3
NC_030381.1	RelocaTE	DNA_transposon	22035885	22035886	.	.	.	Note=LOC108204293_downstream;ID=DcSto6_Ssp3
NC_030381.1	RelocaTE	DNA_transposon	22074450	22074451	.	.	.	Note=LOC108204574_intron;ID=DcSto8_DH1,I3,I1,I4,C13,C11,C10,C7,C2,C3,C5,C1,C6,C4,W6,W4
NC_030381.1	RelocaTE	DNA_transposon	22151138	22151139	.	.	.	Note=LOC108205339_intron;ID=DcSto7b_C3
NC_030381.1	RelocaTE	DNA_transposon	22183273	22183274	.	.	.	Note=LOC108202784_intron;ID=DcSto7b_C1,W5
NC_030381.1	RelocaTE	DNA_transposon	22292365	22292366	.	.	.	Note=LOC108220292_upstream;ID=DcSto8_C1
NC_030381.1	RelocaTE	DNA_transposon	22443751	22443752	.	.	.	Note=intergenic;ID=DcSto7a_Ssp4
NC_030381.1	RelocaTE	DNA_transposon	22450020	22450021	.	.	.	Note=LOC108204511_intron;ID=DcSto6_C8
NC_030381.1	RelocaTE	DNA_transposon	22451686	22451687	.	.	.	Note=LOC108198733_upstream;ID=DcSto12_W4
NC_030381.1	RelocaTE	DNA_transposon	22466463	22466464	.	.	.	Note=LOC108206235_upstream;ID=DcSto6_C5
NC_030381.1	RelocaTE	DNA_transposon	22474269	22474270	.	.	.	Note=LOC108207121_intron;ID=DcSto5_C5,W4
NC_030381.1	RelocaTE	DNA_transposon	22509026	22509027	.	.	.	Note=LOC108197033_intron;ID=DcSto11_I1,C5,W3,W7
NC_030381.1	RelocaTE	DNA_transposon	22544107	22544108	.	.	.	Note=LOC108204552_intron;ID=DcSto8_W2,Ssp3
NC_030381.1	RelocaTE	DNA_transposon	22582531	22582532	.	.	.	Note=LOC108204248_upstream;ID=DcSto6_Ssp3
NC_030381.1	RelocaTE	DNA_transposon	22590021	22590022	.	.	.	Note=LOC108219648_intron;ID=DcSto1_Ssp3
NC_030381.1	RelocaTE	DNA_transposon	22590783	22590784	.	.	.	Note=LOC108219648_intron;ID=DcSto1_W3
NC_030381.1	RelocaTE	DNA_transposon	22627352	22627353	.	.	.	Note=LOC108213277_downstream;ID=DcSto7c_I3,I2,I4,C10,C7
NC_030381.1	RelocaTE	DNA_transposon	22644103	22644104	.	.	.	Note=intergenic;ID=DcSto1_I3,C10,C7
NC_030381.1	RelocaTE	DNA_transposon	22742025	22742026	.	.	.	Note=LOC108193472_downstream;ID=DcSto2_DH1,I1,I2,I4,C13,C12,C10,C2,C8,C6
NC_030381.1	RelocaTE	DNA_transposon	22746647	22746648	.	.	.	Note=LOC108206052_upstream;ID=DcSto7a_W3
NC_030381.1	RelocaTE	DNA_transposon	22750028	22750029	.	.	.	Note=LOC108206052_downstream;ID=DcSto7b_I2
NC_030381.1	RelocaTE	DNA_transposon	22753586	22753587	.	.	.	Note=intergenic;ID=DcSto2_Ssp4
NC_030381.1	RelocaTE	DNA_transposon	22755004	22755005	.	.	.	Note=intergenic;ID=DcSto2_Ssp2
NC_030381.1	RelocaTE	DNA_transposon	22773905	22773906	.	.	.	Note=LOC108205282_intron;ID=DcSto6_Ssp2
NC_030381.1	RelocaTE	DNA_transposon	22786105	22786106	.	.	.	Note=LOC108207478_intron;ID=DcSto7a_DH1,I1,C13,C12,C11,C10,C8,C5,C6
NC_030381.1	RelocaTE	DNA_transposon	22799963	22799964	.	.	.	Note=LOC108207128_downstream;ID=DcSto2_DH1,I1,I2,I4,C9,C13,C12,C11,C10,C8,C5,C6
NC_030381.1	RelocaTE	DNA_transposon	22844441	22844442	.	.	.	Note=LOC108204522_downstream;ID=DcSto6_C1
NC_030381.1	RelocaTE	DNA_transposon	23115602	23115603	.	.	.	Note=intergenic;ID=DcSto1_I3,C11,C1,W6,
NC_030381.1	RelocaTE	DNA_transposon	23155698	23155699	.	.	.	Note=LOC108205286_intron;ID=DcSto6_C2,C3,W6,W5,W7
NC_030381.1	RelocaTE	DNA_transposon	23156103	23156104	.	.	.	Note=LOC108205286_intron;ID=DcSto7b_C10
NC_030381.1	RelocaTE	DNA_transposon	23156412	23156413	.	.	.	Note=LOC108205286_upstream;ID=DcSto7a_Ssp1
NC_030381.1	RelocaTE	DNA_transposon	23160849	23160850	.	.	.	Note=LOC108209189_upstream;ID=DcSto7b_W2
NC_030381.1	RelocaTE	DNA_transposon	23174782	23174783	.	.	.	Note=intergenic;ID=DcSto4_C1,C6,W6
NC_030381.1	RelocaTE	DNA_transposon	23225811	23225812	.	.	.	Note=LOC108204406_upstream;ID=DcSto5_I1
NC_030381.1	RelocaTE	DNA_transposon	23247699	23247700	.	.	.	Note=LOC108200080_upstream;ID=DcSto7b_I3,C9
NC_030381.1	RelocaTE	DNA_transposon	23253871	23253872	.	.	.	Note=LOC108203600_intron;ID=DcSto6_C8,Ssp5
NC_030381.1	RelocaTE	DNA_transposon	23273171	23273172	.	.	.	Note=LOC108213136_downstream;ID=DcSto5_W2
NC_030381.1	RelocaTE	DNA_transposon	23317916	23317917	.	.	.	Note=LOC108204722_intron;ID=DcSto6_DH1,I3,I1,I2,I4,C13,C12,C11,C10,C7,C2,C8,C3,C5,C1,C6,C4,Ssp4,W6,Ssp1,W2,W5,W3,W7,W4
NC_030381.1	RelocaTE	DNA_transposon	23349335	23349336	.	.	.	Note=LOC108205694_upstream;ID=DcSto7b_I2,I4
NC_030381.1	RelocaTE	DNA_transposon	23362718	23362719	.	.	.	Note=LOC108205694_3'UTR;ID=DcSto10_Ssp5
NC_030381.1	RelocaTE	DNA_transposon	23368149	23368150	.	.	.	Note=LOC108196309_intron;ID=DcSto3_C9
NC_030381.1	RelocaTE	DNA_transposon	23370544	23370545	.	.	.	Note=LOC108196309_upstream;ID=DcSto1_C1
NC_030381.1	RelocaTE	DNA_transposon	23832570	23832571	.	.	.	Note=intergenic;ID=DcSto1_C1
NC_030381.1	RelocaTE	DNA_transposon	24004414	24004415	.	.	.	Note=LOC108220668_downstream;ID=DcSto2_C1
NC_030381.1	RelocaTE	DNA_transposon	24215953	24215954	.	.	.	Note=intergenic;ID=DcSto2_C1
NC_030381.1	RelocaTE	DNA_transposon	24267194	24267195	.	.	.	Note=intergenic;ID=DcSto7b_I2
NC_030381.1	RelocaTE	DNA_transposon	24299139	24299140	.	.	.	Note=LOC108202272_upstream;ID=DcSto7b_C6
NC_030381.1	RelocaTE	DNA_transposon	24300220	24300221	.	.	.	Note=LOC108202272_upstream;ID=DcSto6_DH1,I3,I1,I2,I4,C9,C13,C12,C11,C10,C7,C2,C8,C3,C5,C1,C6,C4,W8,Ssp4,W6,Ssp1,Ssp2,W2,Ssp3,W5,W3,W7,W4
NC_030381.1	RelocaTE	DNA_transposon	24366469	24366470	.	.	.	Note=LOC108204745_upstream;ID=DcSto1_DH1,I3,I1,I2,C9,C13,C12,C11,C10
NC_030381.1	RelocaTE	DNA_transposon	24385550	24385551	.	.	.	Note=LOC108227618_upstream;ID=DcSto7b_I1
NC_030381.1	RelocaTE	DNA_transposon	24469009	24469010	.	.	.	Note=LOC108227309_intron;ID=DcSto7a_Ssp5
NC_030381.1	RelocaTE	DNA_transposon	24491073	24491074	.	.	.	Note=LOC108227188_upstream;ID=DcSto2_DH1,I3,I1,I2,I4,C9,C13,C12,C11,C10
NC_030381.1	RelocaTE	DNA_transposon	24512369	24512370	.	.	.	Note=LOC108227327_upstream;ID=DcSto1_W2
NC_030381.1	RelocaTE	DNA_transposon	24545226	24545227	.	.	.	Note=intergenic;ID=DcSto12_C5
NC_030381.1	RelocaTE	DNA_transposon	24594225	24594226	.	.	.	Note=LOC108227333_downstream;ID=DcSto6_C3,C1
NC_030381.1	RelocaTE	DNA_transposon	24597793	24597794	.	.	.	Note=LOC108227333_upstream;ID=DcSto5_Ssp3
NC_030381.1	RelocaTE	DNA_transposon	24627072	24627073	.	.	.	Note=intergenic;ID=DcSto2_C7,C2,C6
NC_030381.1	RelocaTE	DNA_transposon	24639577	24639578	.	.	.	Note=LOC108227127_upstream;ID=DcSto7b_C3
NC_030381.1	RelocaTE	DNA_transposon	24652463	24652464	.	.	.	Note=LOC108227127_intron;ID=DcSto2_Ssp5
NC_030381.1	RelocaTE	DNA_transposon	24767392	24767393	.	.	.	Note=intergenic;ID=DcSto3_C8
NC_030381.1	RelocaTE	DNA_transposon	24802860	24802861	.	.	.	Note=LOC108227370_intron;ID=DcSto2_W6
NC_030381.1	RelocaTE	DNA_transposon	24816608	24816609	.	.	.	Note=LOC108227547_downstream;ID=DcSto2_C6
NC_030381.1	RelocaTE	DNA_transposon	24821889	24821890	.	.	.	Note=LOC108227049_intron;ID=DcSto6_C1
NC_030381.1	RelocaTE	DNA_transposon	24821989	24821990	.	.	.	Note=LOC108227049_intron;ID=DcSto6_C4,W6
NC_030381.1	RelocaTE	DNA_transposon	24826310	24826311	.	.	.	Note=LOC108227049_downstream;ID=DcSto7a_C9,C10
NC_030381.1	RelocaTE	DNA_transposon	24874652	24874653	.	.	.	Note=LOC108227033_intron;ID=DcSto1_DH1,I1,C9,Ssp4,
NC_030381.1	RelocaTE	DNA_transposon	24907960	24907961	.	.	.	Note=LOC108227274_intron;ID=DcSto6_Ssp1
NC_030381.1	RelocaTE	DNA_transposon	24911385	24911386	.	.	.	Note=LOC108227274_intron;ID=DcSto12_Ssp1,W2,Ssp3
NC_030381.1	RelocaTE	DNA_transposon	24949941	24949942	.	.	.	Note=intergenic;ID=DcSto6_W2
NC_030381.1	RelocaTE	DNA_transposon	24998963	24998964	.	.	.	Note=intergenic;ID=DcSto8_DH1,I3,I2,C13,C12,C10,C7,C2,C8,C3,C5,C1,C4,Ssp4,W5,W7
NC_030381.1	RelocaTE	DNA_transposon	25128941	25128942	.	.	.	Note=LOC108227203_intron;ID=DcSto6_Ssp3
NC_030381.1	RelocaTE	DNA_transposon	25145055	25145056	.	.	.	Note=LOC108227559_intron;ID=DcSto6_C5,C6,W5
NC_030381.1	RelocaTE	DNA_transposon	25146793	25146794	.	.	.	Note=LOC108227559_intron;ID=DcSto3_C4
NC_030381.1	RelocaTE	DNA_transposon	25148637	25148638	.	.	.	Note=LOC108227559_upstream;ID=DcSto6_W7
NC_030381.1	RelocaTE	DNA_transposon	25160022	25160023	.	.	.	Note=LOC108227221_downstream;ID=DcSto6_C7,W8,W4
NC_030381.1	RelocaTE	DNA_transposon	25220888	25220889	.	.	.	Note=LOC108226771_intron;ID=DcSto6_W6
NC_030381.1	RelocaTE	DNA_transposon	25249584	25249585	.	.	.	Note=LOC108227578_downstream;ID=DcSto5_DH1
NC_030381.1	RelocaTE	DNA_transposon	25255708	25255709	.	.	.	Note=intergenic;ID=DcSto7a_C4
NC_030381.1	RelocaTE	DNA_transposon	25265353	25265354	.	.	.	Note=intergenic;ID=DcSto2_W1
NC_030381.1	RelocaTE	DNA_transposon	25269908	25269909	.	.	.	Note=intergenic;ID=DcSto6_W1
NC_030381.1	RelocaTE	DNA_transposon	25272669	25272670	.	.	.	Note=LOC108227298_upstream;ID=DcSto6_W4
NC_030381.1	RelocaTE	DNA_transposon	25276354	25276355	.	.	.	Note=LOC108227298_intron;ID=DcSto3_Ssp4,W3
NC_030381.1	RelocaTE	DNA_transposon	25298320	25298321	.	.	.	Note=LOC108227086_upstream;ID=DcSto1_DH1,C9,C10,C8,C6
NC_030381.1	RelocaTE	DNA_transposon	25322676	25322677	.	.	.	Note=LOC108226832_intron;ID=DcSto2_DH1,C9,C10,C2,C3,C6,W8,W5
NC_030381.1	RelocaTE	DNA_transposon	25324874	25324875	.	.	.	Note=LOC108226832_intron;ID=DcSto6_W1,Ssp3
NC_030381.1	RelocaTE	DNA_transposon	25328169	25328170	.	.	.	Note=LOC108226832_intron;ID=DcSto6_Ssp4,W3
NC_030381.1	RelocaTE	DNA_transposon	25331719	25331720	.	.	.	Note=LOC108226832_downstream;ID=DcSto7b_Ssp2
NC_030381.1	RelocaTE	DNA_transposon	25376342	25376343	.	.	.	Note=intergenic;ID=DcSto7b_W3
NC_030381.1	RelocaTE	DNA_transposon	25380362	25380363	.	.	.	Note=intergenic;ID=DcSto2_C8
NC_030381.1	RelocaTE	DNA_transposon	25501096	25501097	.	.	.	Note=LOC108198348_downstream;ID=DcSto3_C7,W5,W4
NC_030381.1	RelocaTE	DNA_transposon	25537156	25537157	.	.	.	Note=LOC108220937_upstream;ID=DcSto6_W6
NC_030381.1	RelocaTE	DNA_transposon	25575282	25575283	.	.	.	Note=intergenic;ID=DcSto1_W3
NC_030381.1	RelocaTE	DNA_transposon	25643796	25643797	.	.	.	Note=LOC108195162_upstream;ID=DcSto7b_C13
NC_030381.1	RelocaTE	DNA_transposon	25790029	25790030	.	.	.	Note=intergenic;ID=DcSto7b_C9
NC_030381.1	RelocaTE	DNA_transposon	25846452	25846453	.	.	.	Note=LOC108204294_intron;ID=DcSto7a_C5,C6
NC_030381.1	RelocaTE	DNA_transposon	25885869	25885870	.	.	.	Note=LOC108205412_downstream;ID=DcSto2_W3
NC_030381.1	RelocaTE	DNA_transposon	25893881	25893882	.	.	.	Note=LOC108215639_upstream;ID=DcSto7b_W3
NC_030381.1	RelocaTE	DNA_transposon	25896710	25896711	.	.	.	Note=intergenic;ID=DcSto7c_Ssp4
NC_030381.1	RelocaTE	DNA_transposon	25901603	25901604	.	.	.	Note=LOC108212847_downstream;ID=DcSto7c_C3,W6
NC_030381.1	RelocaTE	DNA_transposon	25908831	25908832	.	.	.	Note=intergenic;ID=DcSto7b_C4
NC_030381.1	RelocaTE	DNA_transposon	25909183	25909184	.	.	.	Note=intergenic;ID=DcSto2_W3
NC_030381.1	RelocaTE	DNA_transposon	26009499	26009500	.	.	.	Note=LOC108204902_upstream;ID=DcSto1_Ssp4
NC_030381.1	RelocaTE	DNA_transposon	26011617	26011618	.	.	.	Note=LOC108204902_intron;ID=DcSto7b_W3
NC_030381.1	RelocaTE	DNA_transposon	26012908	26012909	.	.	.	Note=LOC108204902_intron;ID=DcSto6_W7
NC_030381.1	RelocaTE	DNA_transposon	26017025	26017026	.	.	.	Note=LOC108204902_intron;ID=DcSto7b_C5
NC_030381.1	RelocaTE	DNA_transposon	26025541	26025542	.	.	.	Note=LOC108204673_downstream;ID=DcSto6_W2,Ssp3
NC_030381.1	RelocaTE	DNA_transposon	26031878	26031879	.	.	.	Note=LOC108201818_downstream;ID=DcSto7b_C1
NC_030381.1	RelocaTE	DNA_transposon	26033305	26033306	.	.	.	Note=LOC108201818_downstream;ID=DcSto5_DH1,I1,C11,C3,C1,W6,W3
NC_030381.1	RelocaTE	DNA_transposon	26059951	26059952	.	.	.	Note=intergenic;ID=DcSto1_W7
NC_030381.1	RelocaTE	DNA_transposon	26062566	26062567	.	.	.	Note=LOC108210011_upstream;ID=DcSto6_W3
NC_030381.1	RelocaTE	DNA_transposon	26104396	26104397	.	.	.	Note=LOC108221025_intron;ID=DcSto3_DH1,I1,C11,C10,C3
NC_030381.1	RelocaTE	DNA_transposon	26126884	26126885	.	.	.	Note=LOC108221025_intron;ID=DcSto11_DH1,C3
NC_030381.1	RelocaTE	DNA_transposon	26253456	26253457	.	.	.	Note=LOC108204615_intron;ID=DcSto7b_Ssp5
NC_030381.1	RelocaTE	DNA_transposon	26276398	26276399	.	.	.	Note=LOC108200518_downstream;ID=DcSto5_DH1,I1,C11,C10,C8,C3
NC_030381.1	RelocaTE	DNA_transposon	26295815	26295816	.	.	.	Note=intergenic;ID=DcSto8_Ssp2
NC_030381.1	RelocaTE	DNA_transposon	26378280	26378281	.	.	.	Note=LOC108209641_downstream;ID=DcSto6_C1,C4,W6,W5,W7,W4
NC_030381.1	RelocaTE	DNA_transposon	26389221	26389222	.	.	.	Note=LOC108209641_intron;ID=DcSto6_W3
NC_030381.1	RelocaTE	DNA_transposon	26405639	26405640	.	.	.	Note=LOC108221080_upstream;ID=DcSto1_I3,I1,I2,I4,C9,C13,C12,C10,C8
NC_030381.1	RelocaTE	DNA_transposon	26425080	26425081	.	.	.	Note=LOC108208564_upstream;ID=DcSto7b_C13
NC_030381.1	RelocaTE	DNA_transposon	26466707	26466708	.	.	.	Note=intergenic;ID=DcSto12_W2
NC_030381.1	RelocaTE	DNA_transposon	26548352	26548353	.	.	.	Note=LOC108204413_downstream;ID=DcSto1_I1,C10,
NC_030381.1	RelocaTE	DNA_transposon	26565002	26565003	.	.	.	Note=LOC108208869_5'UTR;ID=DcSto7b_C3,C6,W6
NC_030381.1	RelocaTE	DNA_transposon	26567849	26567850	.	.	.	Note=LOC108208869_intron;ID=DcSto7a_W7
NC_030381.1	RelocaTE	DNA_transposon	26575817	26575818	.	.	.	Note=intergenic;ID=DcSto2_I2,C10,C1
NC_030381.1	RelocaTE	DNA_transposon	26586069	26586070	.	.	.	Note=LOC108204265_downstream;ID=DcSto7a_C6
NC_030381.1	RelocaTE	DNA_transposon	26604722	26604723	.	.	.	Note=LOC108205501_intron;ID=DcSto6_DH1,I1,I2,I4,C10,C7,C2,C3,C5,C1,C4,W8,W6,W5,W4
NC_030381.1	RelocaTE	DNA_transposon	26609023	26609024	.	.	.	Note=LOC108205501_intron;ID=DcSto7b_C1
NC_030381.1	RelocaTE	DNA_transposon	26633751	26633752	.	.	.	Note=LOC108201261_intron;ID=DcSto7a_W2,Ssp3
NC_030381.1	RelocaTE	DNA_transposon	26651249	26651250	.	.	.	Note=LOC108215539_intron;ID=DcSto3_W7
NC_030381.1	RelocaTE	DNA_transposon	26701050	26701051	.	.	.	Note=LOC108202390_intron;ID=DcSto2_DH1,I3,I1,I2,I4,C9,C13,C12,C11,C10,C7,C2,C8,C3,C5,C1,C6,C4,W8,Ssp5,W6,Ssp2,W2,Ssp3,W7,W4
NC_030381.1	RelocaTE	DNA_transposon	26727235	26727236	.	.	.	Note=LOC108204495_intron;ID=DcSto5_Ssp3
NC_030381.1	RelocaTE	DNA_transposon	26765867	26765868	.	.	.	Note=LOC108204770_upstream;ID=DcSto2_I3,I1,C9,C13,C12
NC_030381.1	RelocaTE	DNA_transposon	26783518	26783519	.	.	.	Note=LOC108204591_downstream;ID=DcSto4_W3
NC_030381.1	RelocaTE	DNA_transposon	26849427	26849428	.	.	.	Note=LOC108206912_upstream;ID=DcSto6_C8
NC_030381.1	RelocaTE	DNA_transposon	26856928	26856929	.	.	.	Note=LOC108209055_downstream;ID=DcSto1_Ssp2,W2,
NC_030381.1	RelocaTE	DNA_transposon	26870319	26870320	.	.	.	Note=LOC108194778_intron;ID=DcSto6_C8
NC_030381.1	RelocaTE	DNA_transposon	26886689	26886690	.	.	.	Note=LOC108215294_upstream;ID=DcSto1_I4,C10,C5
NC_030381.1	RelocaTE	DNA_transposon	26976681	26976682	.	.	.	Note=LOC108204506_downstream;ID=DcSto7b_C5
NC_030381.1	RelocaTE	DNA_transposon	26992852	26992853	.	.	.	Note=intergenic;ID=DcSto7b_C8
NC_030381.1	RelocaTE	DNA_transposon	26993720	26993721	.	.	.	Note=LOC108221236_downstream;ID=DcSto6_W6
NC_030381.1	RelocaTE	DNA_transposon	26996497	26996498	.	.	.	Note=LOC108221236_intron;ID=DcSto2_Ssp1
NC_030381.1	RelocaTE	DNA_transposon	26996894	26996895	.	.	.	Note=LOC108221236_intron;ID=DcSto7a_Ssp4
NC_030381.1	RelocaTE	DNA_transposon	27003169	27003170	.	.	.	Note=LOC108221236_intron;ID=DcSto8_C7,C4,W7,W4
NC_030381.1	RelocaTE	DNA_transposon	27027383	27027384	.	.	.	Note=intergenic;ID=DcSto10_C3
NC_030381.1	RelocaTE	DNA_transposon	27030897	27030898	.	.	.	Note=intergenic;ID=DcSto9_W5
NC_030381.1	RelocaTE	DNA_transposon	27072714	27072715	.	.	.	Note=intergenic;ID=DcSto6_Ssp1
NC_030381.1	RelocaTE	DNA_transposon	27073279	27073280	.	.	.	Note=intergenic;ID=DcSto1_Ssp4
NC_030381.1	RelocaTE	DNA_transposon	27099364	27099365	.	.	.	Note=LOC108215114_intron;ID=DcSto12_Ssp3
NC_030381.1	RelocaTE	DNA_transposon	27159729	27159730	.	.	.	Note=LOC108196329_upstream;ID=DcSto2_C3
NC_030381.1	RelocaTE	DNA_transposon	27164388	27164389	.	.	.	Note=LOC108199973_upstream;ID=DcSto6_C8
NC_030381.1	RelocaTE	DNA_transposon	27164704	27164705	.	.	.	Note=LOC108199973_upstream;ID=DcSto6_DH1,I2,I4,C11,C10,C8,C5
NC_030381.1	RelocaTE	DNA_transposon	27199022	27199023	.	.	.	Note=LOC108193248_intron;ID=DcSto12_W3
NC_030381.1	RelocaTE	DNA_transposon	27278773	27278774	.	.	.	Note=LOC108202756_downstream;ID=DcSto2_Ssp3
NC_030381.1	RelocaTE	DNA_transposon	27372005	27372006	.	.	.	Note=LOC108204279_upstream;ID=DcSto6_W7
NC_030381.1	RelocaTE	DNA_transposon	27373024	27373025	.	.	.	Note=LOC108204279_upstream;ID=DcSto12_C8
NC_030381.1	RelocaTE	DNA_transposon	27375674	27375675	.	.	.	Note=LOC108204280_upstream;ID=DcSto6_I1
NC_030381.1	RelocaTE	DNA_transposon	27393219	27393220	.	.	.	Note=LOC108217141_downstream;ID=DcSto10_W5
NC_030381.1	RelocaTE	DNA_transposon	27396960	27396961	.	.	.	Note=intergenic;ID=DcSto7a_Ssp5
NC_030381.1	RelocaTE	DNA_transposon	27399149	27399150	.	.	.	Note=LOC108204577_upstream;ID=DcSto7c_I3,C9,C7,C2,C5,C1,C6
NC_030381.1	RelocaTE	DNA_transposon	27428987	27428988	.	.	.	Note=LOC108202301_intron;ID=DcSto6_Ssp3
NC_030381.1	RelocaTE	DNA_transposon	27437669	27437670	.	.	.	Note=LOC108205084_intron;ID=DcSto6_C3
NC_030381.1	RelocaTE	DNA_transposon	27486038	27486039	.	.	.	Note=LOC108204938_upstream;ID=DcSto7b_C12
NC_030381.1	RelocaTE	DNA_transposon	27514632	27514633	.	.	.	Note=LOC108196181_upstream;ID=DcSto7b_W2
NC_030381.1	RelocaTE	DNA_transposon	27527343	27527344	.	.	.	Note=LOC108205317_intron;ID=DcSto12_DH1,I1,I2,I4,C9,C13,C12,C11,C10,C8
NC_030381.1	RelocaTE	DNA_transposon	27530263	27530264	.	.	.	Note=LOC108205317_intron;ID=DcSto7b_C8
NC_030381.1	RelocaTE	DNA_transposon	27650950	27650951	.	.	.	Note=intergenic;ID=DcSto6_W6
NC_030381.1	RelocaTE	DNA_transposon	27667949	27667950	.	.	.	Note=LOC108210940_downstream;ID=DcSto3_DH1,I1,I2,I4,C9,C13,C12,C10,C8,C6
NC_030381.1	RelocaTE	DNA_transposon	27684785	27684786	.	.	.	Note=intergenic;ID=DcSto1_W2
NC_030381.1	RelocaTE	DNA_transposon	27685008	27685009	.	.	.	Note=intergenic;ID=DcSto4_Ssp1
NC_030381.1	RelocaTE	DNA_transposon	27728870	27728871	.	.	.	Note=LOC108196549_downstream;ID=DcSto12_W2
NC_030381.1	RelocaTE	DNA_transposon	27729149	27729150	.	.	.	Note=LOC108196549_downstream;ID=DcSto7a_W2
NC_030381.1	RelocaTE	DNA_transposon	27729311	27729312	.	.	.	Note=LOC108196549_downstream;ID=DcSto5_C4
NC_030381.1	RelocaTE	DNA_transposon	27766046	27766047	.	.	.	Note=LOC108208923_downstream;ID=DcSto6_C10,C7,C3,C5,C6,W5,W7
NC_030381.1	RelocaTE	DNA_transposon	27782329	27782330	.	.	.	Note=LOC108221360_upstream;ID=DcSto3_Ssp1
NC_030381.1	RelocaTE	DNA_transposon	27782616	27782617	.	.	.	Note=LOC108221360_upstream;ID=DcSto12_I1,W3
NC_030381.1	RelocaTE	DNA_transposon	27786801	27786802	.	.	.	Note=LOC108209995_upstream;ID=DcSto3_W6
NC_030381.1	RelocaTE	DNA_transposon	27789904	27789905	.	.	.	Note=LOC108209995_intron;ID=DcSto6_C4
NC_030381.1	RelocaTE	DNA_transposon	27795933	27795934	.	.	.	Note=LOC108205090_intron;ID=DcSto7c_W7
NC_030381.1	RelocaTE	DNA_transposon	27805141	27805142	.	.	.	Note=LOC108195820_upstream;ID=DcSto6_C3,W8
NC_030381.1	RelocaTE	DNA_transposon	27816099	27816100	.	.	.	Note=intergenic;ID=DcSto1_W4
NC_030381.1	RelocaTE	DNA_transposon	27823306	27823307	.	.	.	Note=LOC108205153_intron;ID=DcSto2_C9,C7,C2,C3
NC_030381.1	RelocaTE	DNA_transposon	27943650	27943651	.	.	.	Note=LOC108204704_upstream;ID=DcSto12_C9,C11,C10,C7,C2,C3,C5,C1,Ssp5,W6,W5,W7,W4
NC_030381.1	RelocaTE	DNA_transposon	27957157	27957158	.	.	.	Note=intergenic;ID=DcSto1_DH1,I3,I2,C13,C12,C8,C4,W2,Ssp3,W3,
NC_030381.1	RelocaTE	DNA_transposon	28003597	28003598	.	.	.	Note=intergenic;ID=DcSto1_I1,C9,C12,C11,C10,C7,C2,C3,C5,C6,C4,W8,Ssp5,Ssp4,W6,W5,W3,W7,W4
NC_030381.1	RelocaTE	DNA_transposon	28016346	28016347	.	.	.	Note=intergenic;ID=DcSto8_Ssp3
NC_030381.1	RelocaTE	DNA_transposon	28028070	28028071	.	.	.	Note=LOC108204958_downstream;ID=DcSto1_W5,W4,
NC_030381.1	RelocaTE	DNA_transposon	28037569	28037570	.	.	.	Note=intergenic;ID=DcSto2_I1
NC_030381.1	RelocaTE	DNA_transposon	28037579	28037580	.	.	.	Note=intergenic;ID=DcSto12_W2
NC_030381.1	RelocaTE	DNA_transposon	28041172	28041173	.	.	.	Note=LOC108212701_upstream;ID=DcSto1_DH1
NC_030381.1	RelocaTE	DNA_transposon	28057931	28057932	.	.	.	Note=LOC108205337_intron;ID=DcSto6_Ssp4
NC_030381.1	RelocaTE	DNA_transposon	28084131	28084132	.	.	.	Note=LOC108205110_upstream;ID=DcSto7b_C2
NC_030381.1	RelocaTE	DNA_transposon	28088180	28088181	.	.	.	Note=LOC108205110_intron;ID=DcSto6_C7,C2,C3,C1,C6,W8
NC_030381.1	RelocaTE	DNA_transposon	28189578	28189579	.	.	.	Note=LOC108204311_upstream;ID=DcSto7b_DH1,I1,C10
NC_030381.1	RelocaTE	DNA_transposon	28194714	28194715	.	.	.	Note=LOC108204855_downstream;ID=DcSto6_Ssp2
NC_030381.1	RelocaTE	DNA_transposon	28205463	28205464	.	.	.	Note=LOC108204220_downstream;ID=DcSto5_W7
NC_030381.1	RelocaTE	DNA_transposon	28216473	28216474	.	.	.	Note=LOC108204218_5'UTR;ID=DcSto5_C5,C6
NC_030381.1	RelocaTE	DNA_transposon	28229936	28229937	.	.	.	Note=intergenic;ID=DcSto8_W1,Ssp1,W2,Ssp3
NC_030381.1	RelocaTE	DNA_transposon	28231888	28231889	.	.	.	Note=intergenic;ID=DcSto7a_Ssp3
NC_030381.1	RelocaTE	DNA_transposon	28232760	28232761	.	.	.	Note=intergenic;ID=DcSto8_Ssp3
NC_030381.1	RelocaTE	DNA_transposon	28240436	28240437	.	.	.	Note=intergenic;ID=DcSto7b_Ssp4
NC_030381.1	RelocaTE	DNA_transposon	28240749	28240750	.	.	.	Note=intergenic;ID=DcSto6_I1,I2
NC_030381.1	RelocaTE	DNA_transposon	28241558	28241559	.	.	.	Note=intergenic;ID=DcSto1_W7
NC_030381.1	RelocaTE	DNA_transposon	28244490	28244491	.	.	.	Note=LOC108205258_upstream;ID=DcSto6_C1
NC_030381.1	RelocaTE	DNA_transposon	28246105	28246106	.	.	.	Note=LOC108205258_upstream;ID=DcSto7b_C3
NC_030381.1	RelocaTE	DNA_transposon	28259309	28259310	.	.	.	Note=LOC108204837_upstream;ID=DcSto7b_C2
NC_030381.1	RelocaTE	DNA_transposon	28259847	28259848	.	.	.	Note=LOC108204837_intron;ID=DcSto12_W2
NC_030381.1	RelocaTE	DNA_transposon	28292727	28292728	.	.	.	Note=LOC108220653_upstream;ID=DcSto1_I3,I1,I2,C13,C12
NC_030381.1	RelocaTE	DNA_transposon	28347910	28347911	.	.	.	Note=LOC108205231_downstream;ID=DcSto1_C10,W3,
NC_030381.1	RelocaTE	DNA_transposon	28347914	28347915	.	.	.	Note=LOC108205231_downstream;ID=DcSto1_I1,Ssp4,
NC_030381.1	RelocaTE	DNA_transposon	28354318	28354319	.	.	.	Note=LOC108221459_downstream;ID=DcSto5_W7
NC_030381.1	RelocaTE	DNA_transposon	28354533	28354534	.	.	.	Note=LOC108221459_downstream;ID=DcSto7b_C7
NC_030381.1	RelocaTE	DNA_transposon	28371065	28371066	.	.	.	Note=LOC108215373_intron;ID=DcSto12_C8
NC_030381.1	RelocaTE	DNA_transposon	28377047	28377048	.	.	.	Note=LOC108214251_upstream;ID=DcSto4_DH1,Ssp4
NC_030381.1	RelocaTE	DNA_transposon	28386586	28386587	.	.	.	Note=LOC108209502_upstream;ID=DcSto6_Ssp3
NC_030381.1	RelocaTE	DNA_transposon	28397043	28397044	.	.	.	Note=LOC108210802_5'UTR;ID=DcSto2_Ssp3
NC_030381.1	RelocaTE	DNA_transposon	28402598	28402599	.	.	.	Note=LOC108210802_downstream;ID=DcSto8_DH1,C2,C8,C4
NC_030381.1	RelocaTE	DNA_transposon	28405439	28405440	.	.	.	Note=intergenic;ID=DcSto2_I1,I2,C3
NC_030381.1	RelocaTE	DNA_transposon	28405745	28405746	.	.	.	Note=intergenic;ID=DcSto2_I2
NC_030381.1	RelocaTE	DNA_transposon	28411675	28411676	.	.	.	Note=LOC108204583_upstream;ID=DcSto5_I3,C9,C13,C12,C10,C4
NC_030381.1	RelocaTE	DNA_transposon	28413465	28413466	.	.	.	Note=LOC108204583_upstream;ID=DcSto8_W2
NC_030381.1	RelocaTE	DNA_transposon	28415896	28415897	.	.	.	Note=intergenic;ID=DcSto2_C1,C6,W8,W6
NC_030381.1	RelocaTE	DNA_transposon	28433900	28433901	.	.	.	Note=intergenic;ID=DcSto7b_C13
NC_030381.1	RelocaTE	DNA_transposon	28472063	28472064	.	.	.	Note=LOC108203235_intron;ID=DcSto1_Ssp5
NC_030381.1	RelocaTE	DNA_transposon	28472102	28472103	.	.	.	Note=LOC108203235_intron;ID=DcSto6_Ssp3
NC_030381.1	RelocaTE	DNA_transposon	28477201	28477202	.	.	.	Note=LOC108203235_downstream;ID=DcSto1_DH1,C2,
NC_030381.1	RelocaTE	DNA_transposon	28477669	28477670	.	.	.	Note=LOC108203235_downstream;ID=DcSto6_W6
NC_030381.1	RelocaTE	DNA_transposon	28501845	28501846	.	.	.	Note=LOC108208688_intron;ID=DcSto6_Ssp1
NC_030381.1	RelocaTE	DNA_transposon	28516853	28516854	.	.	.	Note=LOC108197289_upstream;ID=DcSto9_C1
NC_030381.1	RelocaTE	DNA_transposon	28529298	28529299	.	.	.	Note=LOC108196689_upstream;ID=DcSto6_W4
NC_030381.1	RelocaTE	DNA_transposon	28534521	28534522	.	.	.	Note=LOC108196689_downstream;ID=DcSto8_W2,Ssp3
NC_030381.1	RelocaTE	DNA_transposon	28534653	28534654	.	.	.	Note=LOC108196689_downstream;ID=DcSto12_Ssp3
NC_030381.1	RelocaTE	DNA_transposon	28557708	28557709	.	.	.	Note=LOC108212357_upstream;ID=DcSto3_C3
NC_030381.1	RelocaTE	DNA_transposon	28558477	28558478	.	.	.	Note=intergenic;ID=DcSto1_I2
NC_030381.1	RelocaTE	DNA_transposon	28562719	28562720	.	.	.	Note=intergenic;ID=DcSto2_C2
NC_030381.1	RelocaTE	DNA_transposon	28577073	28577074	.	.	.	Note=LOC108225567_intron;ID=DcSto2_W2
NC_030381.1	RelocaTE	DNA_transposon	28598998	28598999	.	.	.	Note=LOC108221494_5'UTR;ID=DcSto10_W3
NC_030381.1	RelocaTE	DNA_transposon	28599266	28599267	.	.	.	Note=LOC108221494_upstream;ID=DcSto7b_C9,C12
NC_030381.1	RelocaTE	DNA_transposon	28602500	28602501	.	.	.	Note=LOC108226726_intron;ID=DcSto8_W2
NC_030381.1	RelocaTE	DNA_transposon	28603248	28603249	.	.	.	Note=LOC108225724_3'UTR;ID=DcSto6_W3
NC_030381.1	RelocaTE	DNA_transposon	28604754	28604755	.	.	.	Note=LOC108225724_3'UTR;ID=DcSto12_Ssp4
NC_030381.1	RelocaTE	DNA_transposon	28633520	28633521	.	.	.	Note=LOC108226315_3'UTR;ID=DcSto6_C4
NC_030381.1	RelocaTE	DNA_transposon	28659033	28659034	.	.	.	Note=LOC108226734_downstream;ID=DcSto6_W3
NC_030381.1	RelocaTE	DNA_transposon	28659442	28659443	.	.	.	Note=LOC108226734_downstream;ID=DcSto7b_C9
NC_030381.1	RelocaTE	DNA_transposon	28700237	28700238	.	.	.	Note=LOC108225680_upstream;ID=DcSto7b_C1
NC_030381.1	RelocaTE	DNA_transposon	28700534	28700535	.	.	.	Note=LOC108226121_downstream;ID=DcSto7b_I3
NC_030381.1	RelocaTE	DNA_transposon	28701409	28701410	.	.	.	Note=LOC108226121_intron;ID=DcSto12_W4
NC_030381.1	RelocaTE	DNA_transposon	28705345	28705346	.	.	.	Note=LOC108226121_5'UTR;ID=DcSto2_Ssp3
NC_030381.1	RelocaTE	DNA_transposon	28711711	28711712	.	.	.	Note=intergenic;ID=DcSto11_DH1,I3,I1,I2,I4,C9,C13,C12,C11,C10,C7,C1,C6,W8
NC_030381.1	RelocaTE	DNA_transposon	28722830	28722831	.	.	.	Note=LOC108225861_upstream;ID=DcSto12_Ssp1
NC_030381.1	RelocaTE	DNA_transposon	28724264	28724265	.	.	.	Note=intergenic;ID=DcSto2_W2
NC_030381.1	RelocaTE	DNA_transposon	28724294	28724295	.	.	.	Note=intergenic;ID=DcSto7b_C11
NC_030381.1	RelocaTE	DNA_transposon	28735752	28735753	.	.	.	Note=LOC108225978_upstream;ID=DcSto6_Ssp2
NC_030381.1	RelocaTE	DNA_transposon	28746241	28746242	.	.	.	Note=LOC108225978_intron;ID=DcSto7b_I1
NC_030381.1	RelocaTE	DNA_transposon	28770653	28770654	.	.	.	Note=intergenic;ID=DcSto5_DH1,I1,I2,I4,C13,C12,C11,C10,C7,C3,C5,C1,C4,W8,W6,W5,W7
NC_030381.1	RelocaTE	DNA_transposon	28794476	28794477	.	.	.	Note=intergenic;ID=DcSto10_C9,C2,C6,C4
NC_030381.1	RelocaTE	DNA_transposon	28794573	28794574	.	.	.	Note=intergenic;ID=DcSto7b_I1
NC_030381.1	RelocaTE	DNA_transposon	28796847	28796848	.	.	.	Note=intergenic;ID=DcSto3_I3
NC_030381.1	RelocaTE	DNA_transposon	28806016	28806017	.	.	.	Note=LOC108226237_5'UTR;ID=DcSto2_I1,C12
NC_030381.1	RelocaTE	DNA_transposon	28820993	28820994	.	.	.	Note=LOC108226335_upstream;ID=DcSto1_W2,Ssp3,
NC_030381.1	RelocaTE	DNA_transposon	28823916	28823917	.	.	.	Note=LOC108226335_downstream;ID=DcSto1_W7
NC_030381.1	RelocaTE	DNA_transposon	28852534	28852535	.	.	.	Note=intergenic;ID=DcSto10_C9,C2,C5,C6,C4
NC_030381.1	RelocaTE	DNA_transposon	28855341	28855342	.	.	.	Note=LOC108225957_upstream;ID=DcSto6_I3
NC_030381.1	RelocaTE	DNA_transposon	28859140	28859141	.	.	.	Note=LOC108225957_3'UTR;ID=DcSto12_Ssp3
NC_030381.1	RelocaTE	DNA_transposon	28870957	28870958	.	.	.	Note=LOC108225558_upstream;ID=DcSto6_W2
NC_030381.1	RelocaTE	DNA_transposon	28879329	28879330	.	.	.	Note=LOC108225953_intron;ID=DcSto3_I2,C9,C7,C2,C3,C5,C6,C4,W8
NC_030381.1	RelocaTE	DNA_transposon	28915618	28915619	.	.	.	Note=LOC108226021_downstream;ID=DcSto7b_W3
NC_030381.1	RelocaTE	DNA_transposon	28916105	28916106	.	.	.	Note=LOC108226021_3'UTR;ID=DcSto7b_W2
NC_030381.1	RelocaTE	DNA_transposon	28941035	28941036	.	.	.	Note=LOC108225733_downstream;ID=DcSto6_Ssp3
NC_030381.1	RelocaTE	DNA_transposon	28956952	28956953	.	.	.	Note=LOC108226042_intron;ID=DcSto6_Ssp1
NC_030381.1	RelocaTE	DNA_transposon	28964806	28964807	.	.	.	Note=intergenic;ID=DcSto6_Ssp3
NC_030381.1	RelocaTE	DNA_transposon	28969322	28969323	.	.	.	Note=intergenic;ID=DcSto7b_Ssp1,Ssp2,W2,Ssp3
NC_030381.1	RelocaTE	DNA_transposon	28972452	28972453	.	.	.	Note=LOC108226249_3'UTR;ID=DcSto7b_C6
NC_030381.1	RelocaTE	DNA_transposon	28996578	28996579	.	.	.	Note=LOC108225672_intron;ID=DcSto1_DH1,I1,C13,C12,C11,C10,C3,C1,C6,C4,
NC_030381.1	RelocaTE	DNA_transposon	28998701	28998702	.	.	.	Note=LOC108225672_3'UTR;ID=DcSto5_Ssp5
NC_030381.1	RelocaTE	DNA_transposon	29021059	29021060	.	.	.	Note=LOC108221561_downstream;ID=DcSto12_Ssp2
NC_030381.1	RelocaTE	DNA_transposon	29021157	29021158	.	.	.	Note=LOC108221561_downstream;ID=DcSto12_DH1,I3,I1,C13,C12,C11,C10,C7,C8,C3,C4,W8
NC_030381.1	RelocaTE	DNA_transposon	29021563	29021564	.	.	.	Note=LOC108221561_downstream;ID=DcSto12_Ssp4
NC_030381.1	RelocaTE	DNA_transposon	29038004	29038005	.	.	.	Note=intergenic;ID=DcSto12_W4
NC_030381.1	RelocaTE	DNA_transposon	29067068	29067069	.	.	.	Note=LOC108225993_upstream;ID=DcSto5_Ssp3
NC_030381.1	RelocaTE	DNA_transposon	29071065	29071066	.	.	.	Note=LOC108226429_intron;ID=DcSto1_W2
NC_030381.1	RelocaTE	DNA_transposon	29078568	29078569	.	.	.	Note=intergenic;ID=DcSto8_Ssp1
NC_030381.1	RelocaTE	DNA_transposon	29088154	29088155	.	.	.	Note=intergenic;ID=DcSto1_Ssp3
NC_030381.1	RelocaTE	DNA_transposon	29088835	29088836	.	.	.	Note=intergenic;ID=DcSto7b_Ssp2,W2,Ssp3
NC_030381.1	RelocaTE	DNA_transposon	29131764	29131765	.	.	.	Note=LOC108225490_intron;ID=DcSto6_Ssp1
NC_030381.1	RelocaTE	DNA_transposon	29155602	29155603	.	.	.	Note=LOC108226720_intron;ID=DcSto6_C5
NC_030381.1	RelocaTE	DNA_transposon	29195017	29195018	.	.	.	Note=LOC108221581_intron;ID=DcSto6_Ssp1,Ssp3
NC_030381.1	RelocaTE	DNA_transposon	29205351	29205352	.	.	.	Note=LOC108226487_upstream;ID=DcSto12_C11
NC_030381.1	RelocaTE	DNA_transposon	29243682	29243683	.	.	.	Note=LOC108225793_5'UTR;ID=DcSto12_W4
NC_030381.1	RelocaTE	DNA_transposon	29285201	29285202	.	.	.	Note=LOC108226132_upstream;ID=DcSto2_I2,C12,C11,C10,C2,C1,C6,C4
NC_030381.1	RelocaTE	DNA_transposon	29320023	29320024	.	.	.	Note=intergenic;ID=DcSto1_Ssp3
NC_030381.1	RelocaTE	DNA_transposon	29326035	29326036	.	.	.	Note=LOC108226164_upstream;ID=DcSto6_W3
NC_030381.1	RelocaTE	DNA_transposon	29330252	29330253	.	.	.	Note=LOC108226164_intron;ID=DcSto1_W3
NC_030381.1	RelocaTE	DNA_transposon	29339281	29339282	.	.	.	Note=LOC108226164_intron;ID=DcSto1_Ssp2,Ssp3,
NC_030381.1	RelocaTE	DNA_transposon	29422316	29422317	.	.	.	Note=LOC108226269_upstream;ID=DcSto12_W4
NC_030381.1	RelocaTE	DNA_transposon	29431299	29431300	.	.	.	Note=LOC108226062_intron;ID=DcSto2_C8
NC_030381.1	RelocaTE	DNA_transposon	29434044	29434045	.	.	.	Note=LOC108226062_5'UTR;ID=DcSto7b_C1
NC_030381.1	RelocaTE	DNA_transposon	29442425	29442426	.	.	.	Note=LOC108225880_intron;ID=DcSto6_Ssp3
NC_030381.1	RelocaTE	DNA_transposon	29452888	29452889	.	.	.	Note=LOC108226650_downstream;ID=DcSto6_Ssp1
NC_030381.1	RelocaTE	DNA_transposon	29455913	29455914	.	.	.	Note=LOC108225509_downstream;ID=DcSto6_C9,W4
NC_030381.1	RelocaTE	DNA_transposon	29456549	29456550	.	.	.	Note=LOC108225509_3'UTR;ID=DcSto5_W3
NC_030381.1	RelocaTE	DNA_transposon	29462655	29462656	.	.	.	Note=LOC108225509_intron;ID=DcSto6_DH1,I3,I1,I2,I4,C9,C13,C12,C11,C7,C2,C8,C5,C1,C4,W8,W6,W7
NC_030381.1	RelocaTE	DNA_transposon	29560472	29560473	.	.	.	Note=LOC108226692_downstream;ID=DcSto7b_C5
NC_030381.1	RelocaTE	DNA_transposon	29560535	29560536	.	.	.	Note=LOC108226692_downstream;ID=DcSto1_C10
NC_030381.1	RelocaTE	DNA_transposon	29572649	29572650	.	.	.	Note=intergenic;ID=DcSto7a_DH1,I3,I1,I2,I4,C9,C13,C12,C7,C8
NC_030381.1	RelocaTE	DNA_transposon	29574021	29574022	.	.	.	Note=LOC108225592_upstream;ID=DcSto6_Ssp2
NC_030381.1	RelocaTE	DNA_transposon	29585817	29585818	.	.	.	Note=TRNAG-CCC_upstream;ID=DcSto6_W2
NC_030381.1	RelocaTE	DNA_transposon	29585855	29585856	.	.	.	Note=TRNAG-CCC_upstream;ID=DcSto1_Ssp3
NC_030381.1	RelocaTE	DNA_transposon	29682124	29682125	.	.	.	Note=LOC108212029_upstream;ID=DcSto1_W2
NC_030381.1	RelocaTE	DNA_transposon	29714415	29714416	.	.	.	Note=LOC108204620_intron;ID=DcSto7a_W4
NC_030381.1	RelocaTE	DNA_transposon	29728420	29728421	.	.	.	Note=intergenic;ID=DcSto1_Ssp3
NC_030381.1	RelocaTE	DNA_transposon	29740848	29740849	.	.	.	Note=LOC108206243_downstream;ID=DcSto2_W5,W7
NC_030381.1	RelocaTE	DNA_transposon	29774772	29774773	.	.	.	Note=LOC108204457_5'UTR;ID=DcSto2_Ssp4
NC_030381.1	RelocaTE	DNA_transposon	29775394	29775395	.	.	.	Note=LOC108204457_intron;ID=DcSto6_W2
NC_030381.1	RelocaTE	DNA_transposon	29781406	29781407	.	.	.	Note=LOC108204457_intron;ID=DcSto6_W2
NC_030381.1	RelocaTE	DNA_transposon	29838372	29838373	.	.	.	Note=LOC108208467_upstream;ID=DcSto7a_W4
NC_030381.1	RelocaTE	DNA_transposon	29840178	29840179	.	.	.	Note=LOC108208467_upstream;ID=DcSto6_I3,I1
NC_030381.1	RelocaTE	DNA_transposon	29841812	29841813	.	.	.	Note=LOC108208467_downstream;ID=DcSto7b_I2
NC_030381.1	RelocaTE	DNA_transposon	29864830	29864831	.	.	.	Note=LOC108205505_5'UTR;ID=DcSto7b_C5
NC_030381.1	RelocaTE	DNA_transposon	29865911	29865912	.	.	.	Note=LOC108205505_upstream;ID=DcSto6_DH1,I2,I4,C13,C12,C11,C10,C7,C5,C6,C4,W5,W7,W4
NC_030381.1	RelocaTE	DNA_transposon	29867941	29867942	.	.	.	Note=intergenic;ID=DcSto7b_C1
NC_030381.1	RelocaTE	DNA_transposon	29868226	29868227	.	.	.	Note=intergenic;ID=DcSto7b_C4
NC_030381.1	RelocaTE	DNA_transposon	29876113	29876114	.	.	.	Note=LOC108205348_intron;ID=DcSto6_W2
NC_030381.1	RelocaTE	DNA_transposon	29883146	29883147	.	.	.	Note=intergenic;ID=DcSto1_DH1,I2,I4,C13,C12,C11,C10,C7,C8,C5,C1,C6,C4,W6,W5,W4,
NC_030381.1	RelocaTE	DNA_transposon	29922904	29922905	.	.	.	Note=LOC108205204_upstream;ID=DcSto2_C11,C10,C2,C5,C1,C6,C4,W8,W5
NC_030381.1	RelocaTE	DNA_transposon	29923145	29923146	.	.	.	Note=LOC108205204_upstream;ID=DcSto2_DH1
NC_030381.1	RelocaTE	DNA_transposon	29932859	29932860	.	.	.	Note=LOC108205205_intron;ID=DcSto7b_C11,C10
NC_030381.1	RelocaTE	DNA_transposon	29971294	29971295	.	.	.	Note=LOC108205035_upstream;ID=DcSto7a_Ssp2
NC_030381.1	RelocaTE	DNA_transposon	29971942	29971943	.	.	.	Note=LOC108205035_intron;ID=DcSto5_C5,C4
NC_030381.1	RelocaTE	DNA_transposon	30014743	30014744	.	.	.	Note=LOC108212448_intron;ID=DcSto6_Ssp3
NC_030381.1	RelocaTE	DNA_transposon	30046417	30046418	.	.	.	Note=LOC108214029_upstream;ID=DcSto6_W6
NC_030381.1	RelocaTE	DNA_transposon	30059330	30059331	.	.	.	Note=LOC108212018_downstream;ID=DcSto6_Ssp3
NC_030381.1	RelocaTE	DNA_transposon	30073558	30073559	.	.	.	Note=LOC108199947_upstream;ID=DcSto7b_C12,C8
NC_030381.1	RelocaTE	DNA_transposon	30077628	30077629	.	.	.	Note=LOC108194950_upstream;ID=DcSto7a_Ssp5
NC_030381.1	RelocaTE	DNA_transposon	30090693	30090694	.	.	.	Note=LOC108205171_intron;ID=DcSto6_C9
NC_030381.1	RelocaTE	DNA_transposon	30096792	30096793	.	.	.	Note=LOC108205171_upstream;ID=DcSto5_Ssp1
NC_030381.1	RelocaTE	DNA_transposon	30097080	30097081	.	.	.	Note=LOC108205171_upstream;ID=DcSto7b_W2,Ssp3
NC_030381.1	RelocaTE	DNA_transposon	30100594	30100595	.	.	.	Note=LOC108205131_intron;ID=DcSto7b_C12,C7,C8
NC_030381.1	RelocaTE	DNA_transposon	30101042	30101043	.	.	.	Note=LOC108205131_intron;ID=DcSto7b_I3
NC_030381.1	RelocaTE	DNA_transposon	30101754	30101755	.	.	.	Note=LOC108205131_intron;ID=DcSto3_W6,W4
NC_030381.1	RelocaTE	DNA_transposon	30104385	30104386	.	.	.	Note=LOC108205131_downstream;ID=DcSto6_W6,W5
NC_030381.1	RelocaTE	DNA_transposon	30106215	30106216	.	.	.	Note=LOC108214247_intron;ID=DcSto7b_C12,C7,C8
NC_030381.1	RelocaTE	DNA_transposon	30108169	30108170	.	.	.	Note=LOC108214247_upstream;ID=DcSto5_DH1,I3,I1,I2,I4,C9,C13,C12,C11,C10,C7,C8,C5,C6,C4,W8
NC_030381.1	RelocaTE	DNA_transposon	30110546	30110547	.	.	.	Note=intergenic;ID=DcSto7b_W5
NC_030381.1	RelocaTE	DNA_transposon	30113771	30113772	.	.	.	Note=intergenic;ID=DcSto7b_C5
NC_030381.1	RelocaTE	DNA_transposon	30113884	30113885	.	.	.	Note=intergenic;ID=DcSto7b_I2
NC_030381.1	RelocaTE	DNA_transposon	30118586	30118587	.	.	.	Note=LOC108213883_downstream;ID=DcSto6_Ssp3
NC_030381.1	RelocaTE	DNA_transposon	30119042	30119043	.	.	.	Note=LOC108213883_downstream;ID=DcSto6_Ssp3
NC_030381.1	RelocaTE	DNA_transposon	30119986	30119987	.	.	.	Note=LOC108213883_downstream;ID=DcSto1_C9,C1,
NC_030381.1	RelocaTE	DNA_transposon	30120976	30120977	.	.	.	Note=intergenic;ID=DcSto12_W2
NC_030381.1	RelocaTE	DNA_transposon	30121058	30121059	.	.	.	Note=intergenic;ID=DcSto12_C3,C1,W6,W5,W4
NC_030381.1	RelocaTE	DNA_transposon	30123925	30123926	.	.	.	Note=intergenic;ID=DcSto6_W2
NC_030381.1	RelocaTE	DNA_transposon	30126181	30126182	.	.	.	Note=intergenic;ID=DcSto2_Ssp5
NC_030381.1	RelocaTE	DNA_transposon	30130918	30130919	.	.	.	Note=LOC108215417_intron;ID=DcSto6_W8
NC_030381.1	RelocaTE	DNA_transposon	30131141	30131142	.	.	.	Note=LOC108215417_intron;ID=DcSto5_DH1,I3,I1,I2,I4,C9,C13,C12,C11,C10,C7,C8,C5,C6,C4
NC_030381.1	RelocaTE	DNA_transposon	30132281	30132282	.	.	.	Note=LOC108215417_intron;ID=DcSto2_Ssp5
NC_030381.1	RelocaTE	DNA_transposon	30132411	30132412	.	.	.	Note=LOC108215417_intron;ID=DcSto8_DH1,I3,I1,I2,I4,C9,C13,C12,C11,C10,C7,C8,C5,C6,C4,W8
NC_030381.1	RelocaTE	DNA_transposon	30135793	30135794	.	.	.	Note=LOC108204816_intron;ID=DcSto6_W4
NC_030381.1	RelocaTE	DNA_transposon	30138895	30138896	.	.	.	Note=LOC108204816_intron;ID=DcSto5_W1
NC_030381.1	RelocaTE	DNA_transposon	30146130	30146131	.	.	.	Note=intergenic;ID=DcSto7a_C3,C1,W5
NC_030381.1	RelocaTE	DNA_transposon	30146192	30146193	.	.	.	Note=intergenic;ID=DcSto7b_W7
NC_030381.1	RelocaTE	DNA_transposon	30147607	30147608	.	.	.	Note=intergenic;ID=DcSto2_W5
NC_030381.1	RelocaTE	DNA_transposon	30147659	30147660	.	.	.	Note=intergenic;ID=DcSto12_W4
NC_030381.1	RelocaTE	DNA_transposon	30149123	30149124	.	.	.	Note=intergenic;ID=DcSto1_W1
NC_030381.1	RelocaTE	DNA_transposon	30149918	30149919	.	.	.	Note=intergenic;ID=DcSto9_W5
NC_030381.1	RelocaTE	DNA_transposon	30152760	30152761	.	.	.	Note=intergenic;ID=DcSto6_W6
NC_030381.1	RelocaTE	DNA_transposon	30153347	30153348	.	.	.	Note=intergenic;ID=DcSto10_W5
NC_030381.1	RelocaTE	DNA_transposon	30160901	30160902	.	.	.	Note=LOC108208217_downstream;ID=DcSto12_C9,W6,W5,W4
NC_030381.1	RelocaTE	DNA_transposon	30170968	30170969	.	.	.	Note=intergenic;ID=DcSto7b_C9
NC_030381.1	RelocaTE	DNA_transposon	30171978	30171979	.	.	.	Note=intergenic;ID=DcSto8_I3,I4,C12,C11,C10,C7,C8,C5,C6
NC_030381.1	RelocaTE	DNA_transposon	30173308	30173309	.	.	.	Note=intergenic;ID=DcSto8_W7
NC_030381.1	RelocaTE	DNA_transposon	30196668	30196669	.	.	.	Note=LOC108203830_intron;ID=DcSto8_Ssp3
NC_030381.1	RelocaTE	DNA_transposon	30203739	30203740	.	.	.	Note=LOC108203830_upstream;ID=DcSto2_Ssp4
NC_030381.1	RelocaTE	DNA_transposon	30245029	30245030	.	.	.	Note=LOC108205400_intron;ID=DcSto3_Ssp2,W2,Ssp3
NC_030381.1	RelocaTE	DNA_transposon	30261289	30261290	.	.	.	Note=LOC108212427_intron;ID=DcSto2_C8
NC_030381.1	RelocaTE	DNA_transposon	30264333	30264334	.	.	.	Note=LOC108212427_5'UTR;ID=DcSto7b_C9
NC_030381.1	RelocaTE	DNA_transposon	30286546	30286547	.	.	.	Note=LOC108204700_upstream;ID=DcSto12_C11,C8,C6
NC_030381.1	RelocaTE	DNA_transposon	30289765	30289766	.	.	.	Note=LOC108221772_downstream;ID=DcSto2_C1,W8,W6
NC_030381.1	RelocaTE	DNA_transposon	30289909	30289910	.	.	.	Note=LOC108221772_downstream;ID=DcSto8_C3,C5
NC_030381.1	RelocaTE	DNA_transposon	30302519	30302520	.	.	.	Note=LOC108205503_intron;ID=DcSto2_DH1,I2,I4,C13,C11,C10,C3,C5,C1,C6,C4
NC_030381.1	RelocaTE	DNA_transposon	30403069	30403070	.	.	.	Note=LOC108221857_cds;ID=DcSto2_C3
NC_030381.1	RelocaTE	DNA_transposon	30491772	30491773	.	.	.	Note=intergenic;ID=DcSto6_W2
NC_030381.1	RelocaTE	DNA_transposon	30511710	30511711	.	.	.	Note=LOC108204834_upstream;ID=DcSto7b_I2,I4,C10,C7,C8,C5,C6
NC_030381.1	RelocaTE	DNA_transposon	30512006	30512007	.	.	.	Note=LOC108204834_upstream;ID=DcSto10_C4
NC_030381.1	RelocaTE	DNA_transposon	30540827	30540828	.	.	.	Note=LOC108204371_upstream;ID=DcSto5_W2
NC_030381.1	RelocaTE	DNA_transposon	30572315	30572316	.	.	.	Note=LOC108205487_downstream;ID=DcSto1_Ssp1
NC_030381.1	RelocaTE	DNA_transposon	30585090	30585091	.	.	.	Note=LOC108221892_upstream;ID=DcSto6_I1,C10,C8,C3,C5
NC_030381.1	RelocaTE	DNA_transposon	30589406	30589407	.	.	.	Note=intergenic;ID=DcSto1_W7,W4,
NC_030381.1	RelocaTE	DNA_transposon	30625641	30625642	.	.	.	Note=intergenic;ID=DcSto6_Ssp1
NC_030381.1	RelocaTE	DNA_transposon	30631662	30631663	.	.	.	Note=LOC108200631_upstream;ID=DcSto5_C11,C10
NC_030381.1	RelocaTE	DNA_transposon	30631818	30631819	.	.	.	Note=LOC108200631_upstream;ID=DcSto7a_I3,C9,C11,C7,C8
NC_030381.1	RelocaTE	DNA_transposon	30637769	30637770	.	.	.	Note=LOC108200449_intron;ID=DcSto1_I3,I1,C9,C12,C7,C8,C5,C6,C4
NC_030381.1	RelocaTE	DNA_transposon	30643977	30643978	.	.	.	Note=LOC108204762_intron;ID=DcSto6_W1
NC_030381.1	RelocaTE	DNA_transposon	30660714	30660715	.	.	.	Note=LOC108221900_upstream;ID=DcSto8_Ssp2,W2
NC_030381.1	RelocaTE	DNA_transposon	30675362	30675363	.	.	.	Note=LOC108195248_downstream;ID=DcSto12_I2,I4,C8
NC_030381.1	RelocaTE	DNA_transposon	30717931	30717932	.	.	.	Note=LOC108204426_intron;ID=DcSto7b_C6
NC_030381.1	RelocaTE	DNA_transposon	30861915	30861916	.	.	.	Note=LOC108196028_upstream;ID=DcSto7b_C10
NC_030381.1	RelocaTE	DNA_transposon	30861917	30861918	.	.	.	Note=LOC108196028_upstream;ID=DcSto7b_Ssp5
NC_030381.1	RelocaTE	DNA_transposon	30896933	30896934	.	.	.	Note=LOC108204389_downstream;ID=DcSto12_DH1,C13
NC_030381.1	RelocaTE	DNA_transposon	30949793	30949794	.	.	.	Note=intergenic;ID=DcSto1_Ssp5
NC_030381.1	RelocaTE	DNA_transposon	30980402	30980403	.	.	.	Note=LOC108207410_intron;ID=DcSto5_W6
NC_030381.1	RelocaTE	DNA_transposon	31062648	31062649	.	.	.	Note=LOC108203233_upstream;ID=DcSto2_Ssp5
NC_030381.1	RelocaTE	DNA_transposon	31062738	31062739	.	.	.	Note=LOC108203233_upstream;ID=DcSto7a_Ssp5
NC_030381.1	RelocaTE	DNA_transposon	31090162	31090163	.	.	.	Note=LOC108224958_intron;ID=DcSto6_Ssp2
NC_030381.1	RelocaTE	DNA_transposon	31112961	31112962	.	.	.	Note=LOC108204772_intron;ID=DcSto7a_DH1,C13,C7
NC_030381.1	RelocaTE	DNA_transposon	31135928	31135929	.	.	.	Note=LOC108224613_upstream;ID=DcSto5_W4
NC_030381.1	RelocaTE	DNA_transposon	31147331	31147332	.	.	.	Note=LOC108209617_upstream;ID=DcSto3_W4
NC_030381.1	RelocaTE	DNA_transposon	31164280	31164281	.	.	.	Note=LOC108204669_intron;ID=DcSto8_Ssp2
NC_030381.1	RelocaTE	DNA_transposon	31209930	31209931	.	.	.	Note=LOC108205402_downstream;ID=DcSto1_W5
NC_030381.1	RelocaTE	DNA_transposon	31211846	31211847	.	.	.	Note=LOC108222054_upstream;ID=DcSto2_Ssp5
NC_030381.1	RelocaTE	DNA_transposon	31228444	31228445	.	.	.	Note=LOC108210817_downstream;ID=DcSto12_DH1,C13,C11,C10,C7,C8
NC_030381.1	RelocaTE	DNA_transposon	31229291	31229292	.	.	.	Note=intergenic;ID=DcSto6_C9,W6
NC_030381.1	RelocaTE	DNA_transposon	31268256	31268257	.	.	.	Note=LOC108206179_downstream;ID=DcSto3_W4
NC_030381.1	RelocaTE	DNA_transposon	31315545	31315546	.	.	.	Note=intergenic;ID=DcSto5_I3
NC_030381.1	RelocaTE	DNA_transposon	31318421	31318422	.	.	.	Note=LOC108210269_upstream;ID=DcSto2_Ssp4,W3
NC_030381.1	RelocaTE	DNA_transposon	31330183	31330184	.	.	.	Note=LOC108200482_upstream;ID=DcSto5_W5
NC_030381.1	RelocaTE	DNA_transposon	31346843	31346844	.	.	.	Note=intergenic;ID=DcSto6_W2
NC_030381.1	RelocaTE	DNA_transposon	31346933	31346934	.	.	.	Note=intergenic;ID=DcSto6_Ssp1
NC_030381.1	RelocaTE	DNA_transposon	31347238	31347239	.	.	.	Note=intergenic;ID=DcSto1_C8
NC_030381.1	RelocaTE	DNA_transposon	31347747	31347748	.	.	.	Note=intergenic;ID=DcSto7b_C12,C11
NC_030381.1	RelocaTE	DNA_transposon	31370302	31370303	.	.	.	Note=LOC108214720_intron;ID=DcSto6_C6
NC_030381.1	RelocaTE	DNA_transposon	31391215	31391216	.	.	.	Note=LOC108224035_3'UTR;ID=DcSto5_C3
NC_030381.1	RelocaTE	DNA_transposon	31391918	31391919	.	.	.	Note=LOC108224035_downstream;ID=DcSto7b_C3
NC_030381.1	RelocaTE	DNA_transposon	31393379	31393380	.	.	.	Note=intergenic;ID=DcSto10_W6
NC_030381.1	RelocaTE	DNA_transposon	31439735	31439736	.	.	.	Note=LOC108206529_downstream;ID=DcSto6_Ssp3
NC_030381.1	RelocaTE	DNA_transposon	31439970	31439971	.	.	.	Note=intergenic;ID=DcSto2_W3
NC_030381.1	RelocaTE	DNA_transposon	31454150	31454151	.	.	.	Note=LOC108211871_downstream;ID=DcSto5_Ssp1,W2
NC_030381.1	RelocaTE	DNA_transposon	31513072	31513073	.	.	.	Note=LOC108222129_3'UTR;ID=DcSto6_C3
NC_030381.1	RelocaTE	DNA_transposon	31513573	31513574	.	.	.	Note=LOC108222129_3'UTR;ID=DcSto7a_W6,W4
NC_030381.1	RelocaTE	DNA_transposon	31514125	31514126	.	.	.	Note=LOC108222129_3'UTR;ID=DcSto6_W1
NC_030381.1	RelocaTE	DNA_transposon	31630661	31630662	.	.	.	Note=LOC108197128_3'UTR;ID=DcSto2_Ssp3
NC_030381.1	RelocaTE	DNA_transposon	31638849	31638850	.	.	.	Note=LOC108222181_intron;ID=DcSto6_Ssp2
NC_030381.1	RelocaTE	DNA_transposon	31658518	31658519	.	.	.	Note=LOC108204810_upstream;ID=DcSto6_Ssp4
NC_030381.1	RelocaTE	DNA_transposon	31658985	31658986	.	.	.	Note=LOC108204810_upstream;ID=DcSto1_W6
NC_030381.1	RelocaTE	DNA_transposon	31661213	31661214	.	.	.	Note=intergenic;ID=DcSto7b_W2,Ssp3
NC_030381.1	RelocaTE	DNA_transposon	31661266	31661267	.	.	.	Note=intergenic;ID=DcSto3_C9,C5
NC_030381.1	RelocaTE	DNA_transposon	31661608	31661609	.	.	.	Note=LOC108204514_downstream;ID=DcSto6_W2
NC_030381.1	RelocaTE	DNA_transposon	31673016	31673017	.	.	.	Note=LOC108204924_downstream;ID=DcSto6_W2
NC_030381.1	RelocaTE	DNA_transposon	31679127	31679128	.	.	.	Note=LOC108204924_upstream;ID=DcSto2_DH1,I3,I1,I2,I4,C9,C13,C12,C11,C10,C7,C8,C1,C6
NC_030381.1	RelocaTE	DNA_transposon	31686837	31686838	.	.	.	Note=intergenic;ID=DcSto6_W2
NC_030381.1	RelocaTE	DNA_transposon	31687669	31687670	.	.	.	Note=intergenic;ID=DcSto7b_C1
NC_030381.1	RelocaTE	DNA_transposon	31704520	31704521	.	.	.	Note=LOC108204530_downstream;ID=DcSto6_C2,C4,W4
NC_030381.1	RelocaTE	DNA_transposon	31711862	31711863	.	.	.	Note=LOC108213344_upstream;ID=DcSto7b_C5
NC_030381.1	RelocaTE	DNA_transposon	31715926	31715927	.	.	.	Note=LOC108208459_downstream;ID=DcSto3_C3
NC_030381.1	RelocaTE	DNA_transposon	31722213	31722214	.	.	.	Note=LOC108208459_upstream;ID=DcSto2_Ssp4,W3
NC_030381.1	RelocaTE	DNA_transposon	31736314	31736315	.	.	.	Note=intergenic;ID=DcSto7b_W7
NC_030381.1	RelocaTE	DNA_transposon	31763723	31763724	.	.	.	Note=LOC108213567_upstream;ID=DcSto6_W1
NC_030381.1	RelocaTE	DNA_transposon	31763740	31763741	.	.	.	Note=LOC108213567_upstream;ID=DcSto5_W5
NC_030381.1	RelocaTE	DNA_transposon	31766737	31766738	.	.	.	Note=LOC108204614_intron;ID=DcSto6_DH1,I3,I1,I2,I4,C13,C12,C11,C10,C7,C8,C5,C1
NC_030381.1	RelocaTE	DNA_transposon	31773523	31773524	.	.	.	Note=LOC108195200_downstream;ID=DcSto2_Ssp1,W2
NC_030381.1	RelocaTE	DNA_transposon	31773703	31773704	.	.	.	Note=LOC108195200_downstream;ID=DcSto6_Ssp1
NC_030381.1	RelocaTE	DNA_transposon	31792699	31792700	.	.	.	Note=intergenic;ID=DcSto2_Ssp2,Ssp3
NC_030381.1	RelocaTE	DNA_transposon	31808653	31808654	.	.	.	Note=intergenic;ID=DcSto3_C3
NC_030381.1	RelocaTE	DNA_transposon	31811528	31811529	.	.	.	Note=LOC108196780_downstream;ID=DcSto3_Ssp5
NC_030381.1	RelocaTE	DNA_transposon	31811720	31811721	.	.	.	Note=LOC108196780_downstream;ID=DcSto3_W6
NC_030381.1	RelocaTE	DNA_transposon	31815923	31815924	.	.	.	Note=LOC108196780_upstream;ID=DcSto1_C2,C1,C4,W4,
NC_030381.1	RelocaTE	DNA_transposon	31816426	31816427	.	.	.	Note=LOC108196780_upstream;ID=DcSto12_C2,C1,C4,W4
NC_030381.1	RelocaTE	DNA_transposon	31820250	31820251	.	.	.	Note=LOC108205316_downstream;ID=DcSto7b_C8
NC_030381.1	RelocaTE	DNA_transposon	31843330	31843331	.	.	.	Note=LOC108205391_upstream;ID=DcSto6_C8,C5,C1,C6
NC_030381.1	RelocaTE	DNA_transposon	31850637	31850638	.	.	.	Note=LOC108204017_intron;ID=DcSto2_C8,C5,C1,C6,W8
NC_030381.1	RelocaTE	DNA_transposon	31853359	31853360	.	.	.	Note=LOC108204017_intron;ID=DcSto5_W6,W7
NC_030381.1	RelocaTE	DNA_transposon	31860677	31860678	.	.	.	Note=LOC108204017_upstream;ID=DcSto3_W3
NC_030381.1	RelocaTE	DNA_transposon	31871687	31871688	.	.	.	Note=LOC108204171_intron;ID=DcSto2_W6
NC_030381.1	RelocaTE	DNA_transposon	31890399	31890400	.	.	.	Note=LOC108204167_upstream;ID=DcSto6_W2
NC_030381.1	RelocaTE	DNA_transposon	31893045	31893046	.	.	.	Note=LOC108207566_intron;ID=DcSto4_C6
NC_030381.1	RelocaTE	DNA_transposon	31893951	31893952	.	.	.	Note=LOC108207566_intron;ID=DcSto5_C6
NC_030381.1	RelocaTE	DNA_transposon	31904074	31904075	.	.	.	Note=LOC108207627_upstream;ID=DcSto7b_I1
NC_030381.1	RelocaTE	DNA_transposon	31904929	31904930	.	.	.	Note=intergenic;ID=DcSto6_Ssp5
NC_030381.1	RelocaTE	DNA_transposon	31916502	31916503	.	.	.	Note=LOC108199842_upstream;ID=DcSto7b_C9,C5
NC_030381.1	RelocaTE	DNA_transposon	31916949	31916950	.	.	.	Note=LOC108199842_upstream;ID=DcSto7b_C9
NC_030381.1	RelocaTE	DNA_transposon	31917159	31917160	.	.	.	Note=LOC108199842_upstream;ID=DcSto7b_W3
NC_030381.1	RelocaTE	DNA_transposon	31935333	31935334	.	.	.	Note=LOC108204575_upstream;ID=DcSto7a_W5
NC_030381.1	RelocaTE	DNA_transposon	31938696	31938697	.	.	.	Note=intergenic;ID=DcSto1_Ssp3
NC_030381.1	RelocaTE	DNA_transposon	31991988	31991989	.	.	.	Note=LOC108203676_upstream;ID=DcSto2_DH1,I3,I2,C13,C11,C10,C7,C8,C5,C4
NC_030381.1	RelocaTE	DNA_transposon	31992441	31992442	.	.	.	Note=LOC108203676_upstream;ID=DcSto12_Ssp3
NC_030381.1	RelocaTE	DNA_transposon	32053756	32053757	.	.	.	Note=LOC108195475_upstream;ID=DcSto5_W3
NC_030381.1	RelocaTE	DNA_transposon	32059693	32059694	.	.	.	Note=LOC108204710_intron;ID=DcSto3_DH1,I3,I2,C9,C11,C10,C7,C2,C8,C3,C5,C1,C6,C4,Ssp5,W6,W5,W3,W7
NC_030381.1	RelocaTE	DNA_transposon	32061948	32061949	.	.	.	Note=LOC108204710_intron;ID=DcSto2_DH1,I3,I2,C11,C10,C7,C5,C4
NC_030381.1	RelocaTE	DNA_transposon	32077827	32077828	.	.	.	Note=LOC108204403_intron;ID=DcSto6_W2
NC_030381.1	RelocaTE	DNA_transposon	32080241	32080242	.	.	.	Note=LOC108204403_upstream;ID=DcSto5_C8,C1,C6
NC_030381.1	RelocaTE	DNA_transposon	32083522	32083523	.	.	.	Note=intergenic;ID=DcSto5_DH1,I3,I2,C11,C10,C7,C5
NC_030381.1	RelocaTE	DNA_transposon	32098711	32098712	.	.	.	Note=intergenic;ID=DcSto5_C10
NC_030381.1	RelocaTE	DNA_transposon	32103155	32103156	.	.	.	Note=intergenic;ID=DcSto6_Ssp4
NC_030381.1	RelocaTE	DNA_transposon	32104433	32104434	.	.	.	Note=intergenic;ID=DcSto7b_C11
NC_030381.1	RelocaTE	DNA_transposon	32119063	32119064	.	.	.	Note=LOC108202535_upstream;ID=DcSto3_Ssp4
NC_030381.1	RelocaTE	DNA_transposon	32126812	32126813	.	.	.	Note=LOC108206642_downstream;ID=DcSto2_C2,W7
NC_030381.1	RelocaTE	DNA_transposon	32134592	32134593	.	.	.	Note=intergenic;ID=DcSto1_C10
NC_030381.1	RelocaTE	DNA_transposon	32139476	32139477	.	.	.	Note=intergenic;ID=DcSto7a_W2
NC_030381.1	RelocaTE	DNA_transposon	32139483	32139484	.	.	.	Note=intergenic;ID=DcSto7b_Ssp3
NC_030381.1	RelocaTE	DNA_transposon	32151973	32151974	.	.	.	Note=LOC108206061_intron;ID=DcSto2_W7
NC_030381.1	RelocaTE	DNA_transposon	32152906	32152907	.	.	.	Note=LOC108206061_5'UTR;ID=DcSto8_W2
NC_030381.1	RelocaTE	DNA_transposon	32153722	32153723	.	.	.	Note=LOC108206061_intron;ID=DcSto1_C9,W5,
NC_030381.1	RelocaTE	DNA_transposon	32157543	32157544	.	.	.	Note=LOC108206061_intron;ID=DcSto8_Ssp2,W2,Ssp3
NC_030381.1	RelocaTE	DNA_transposon	32199285	32199286	.	.	.	Note=LOC108203095_upstream;ID=DcSto6_W8,W4
NC_030381.1	RelocaTE	DNA_transposon	32211040	32211041	.	.	.	Note=LOC108203095_intron;ID=DcSto2_C8
NC_030381.1	RelocaTE	DNA_transposon	32214582	32214583	.	.	.	Note=LOC108205005_upstream;ID=DcSto6_W2,Ssp3
NC_030381.1	RelocaTE	DNA_transposon	32235006	32235007	.	.	.	Note=LOC108225474_intron;ID=DcSto2_Ssp3
NC_030381.1	RelocaTE	DNA_transposon	32276211	32276212	.	.	.	Note=LOC108207336_intron;ID=DcSto7b_Ssp2
NC_030381.1	RelocaTE	DNA_transposon	32291682	32291683	.	.	.	Note=LOC108204484_upstream;ID=DcSto10_C5
NC_030381.1	RelocaTE	DNA_transposon	32295129	32295130	.	.	.	Note=LOC108192926_upstream;ID=DcSto2_C9,C5,C6,W7
NC_030381.1	RelocaTE	DNA_transposon	32295272	32295273	.	.	.	Note=LOC108192926_upstream;ID=DcSto7b_W7
NC_030381.1	RelocaTE	DNA_transposon	32310811	32310812	.	.	.	Note=LOC108204733_upstream;ID=DcSto7b_C3
NC_030381.1	RelocaTE	DNA_transposon	32320539	32320540	.	.	.	Note=LOC108206406_cds;ID=DcSto1_W3
NC_030381.1	RelocaTE	DNA_transposon	32340708	32340709	.	.	.	Note=LOC108222237_downstream;ID=DcSto2_W5
NC_030381.1	RelocaTE	DNA_transposon	32346118	32346119	.	.	.	Note=LOC108212379_intron;ID=DcSto8_C8
NC_030381.1	RelocaTE	DNA_transposon	32351633	32351634	.	.	.	Note=LOC108212379_downstream;ID=DcSto7c_C4
NC_030381.1	RelocaTE	DNA_transposon	32366201	32366202	.	.	.	Note=LOC108212544_downstream;ID=DcSto12_DH1,I3,C11,C10,C7,C3,C5,C1,C4,W6,W5
NC_030381.1	RelocaTE	DNA_transposon	32373432	32373433	.	.	.	Note=intergenic;ID=DcSto7b_C4
NC_030381.1	RelocaTE	DNA_transposon	32392328	32392329	.	.	.	Note=LOC108204558_intron;ID=DcSto6_Ssp3
NC_030381.1	RelocaTE	DNA_transposon	32394840	32394841	.	.	.	Note=LOC108193351_downstream;ID=DcSto7b_C9,C5,C6
NC_030381.1	RelocaTE	DNA_transposon	32402499	32402500	.	.	.	Note=LOC108204723_upstream;ID=DcSto1_Ssp3
NC_030381.1	RelocaTE	DNA_transposon	32423426	32423427	.	.	.	Note=LOC108204373_intron;ID=DcSto5_C4
NC_030381.1	RelocaTE	DNA_transposon	32426642	32426643	.	.	.	Note=LOC108204373_intron;ID=DcSto2_C4
NC_030381.1	RelocaTE	DNA_transposon	32439946	32439947	.	.	.	Note=LOC108205222_intron;ID=DcSto8_C2,C3,C1
NC_030381.1	RelocaTE	DNA_transposon	32459381	32459382	.	.	.	Note=LOC108204485_intron;ID=DcSto6_Ssp3
NC_030381.1	RelocaTE	DNA_transposon	32487919	32487920	.	.	.	Note=LOC108204739_upstream;ID=DcSto8_W2
NC_030381.1	RelocaTE	DNA_transposon	32521531	32521532	.	.	.	Note=LOC108205048_upstream;ID=DcSto1_C7,Ssp4,
NC_030381.1	RelocaTE	DNA_transposon	32536571	32536572	.	.	.	Note=LOC108205048_downstream;ID=DcSto3_C3
NC_030381.1	RelocaTE	DNA_transposon	32582729	32582730	.	.	.	Note=LOC108204507_upstream;ID=DcSto11_W2,Ssp3
NC_030381.1	RelocaTE	DNA_transposon	32583704	32583705	.	.	.	Note=LOC108204507_upstream;ID=DcSto7c_I3,I1,I2,C9,C13,C12,C11,C10,C8,C5,C6
NC_030381.1	RelocaTE	DNA_transposon	32606987	32606988	.	.	.	Note=LOC108205216_intron;ID=DcSto7a_C1
NC_030381.1	RelocaTE	DNA_transposon	32617404	32617405	.	.	.	Note=intergenic;ID=DcSto7a_C1,C6
NC_030381.1	RelocaTE	DNA_transposon	32618974	32618975	.	.	.	Note=LOC108204437_downstream;ID=DcSto12_W6
NC_030381.1	RelocaTE	DNA_transposon	32632429	32632430	.	.	.	Note=LOC108204436_upstream;ID=DcSto7b_I1,I2,I4,C9,C13,C12
NC_030381.1	RelocaTE	DNA_transposon	32634180	32634181	.	.	.	Note=intergenic;ID=DcSto2_Ssp1
NC_030381.1	RelocaTE	DNA_transposon	32639194	32639195	.	.	.	Note=intergenic;ID=DcSto12_C3,W8,W4
NC_030381.1	RelocaTE	DNA_transposon	32647607	32647608	.	.	.	Note=LOC108203038_intron;ID=DcSto7b_C7
NC_030381.1	RelocaTE	DNA_transposon	32652696	32652697	.	.	.	Note=LOC108203038_downstream;ID=DcSto3_Ssp5
NC_030381.1	RelocaTE	DNA_transposon	32698326	32698327	.	.	.	Note=LOC108212056_upstream;ID=DcSto7b_Ssp3
NC_030381.1	RelocaTE	DNA_transposon	32755095	32755096	.	.	.	Note=LOC108205456_downstream;ID=DcSto6_C2,C3,W6
NC_030381.1	RelocaTE	DNA_transposon	32790965	32790966	.	.	.	Note=intergenic;ID=DcSto5_Ssp4
NC_030381.1	RelocaTE	DNA_transposon	32791445	32791446	.	.	.	Note=intergenic;ID=DcSto7b_I1,C12,C7
NC_030381.1	RelocaTE	DNA_transposon	32795228	32795229	.	.	.	Note=intergenic;ID=DcSto6_W3
NC_030381.1	RelocaTE	DNA_transposon	32795239	32795240	.	.	.	Note=intergenic;ID=DcSto6_Ssp5
NC_030381.1	RelocaTE	DNA_transposon	32795437	32795438	.	.	.	Note=intergenic;ID=DcSto2_W2
NC_030381.1	RelocaTE	DNA_transposon	32795745	32795746	.	.	.	Note=intergenic;ID=DcSto6_W2
NC_030381.1	RelocaTE	DNA_transposon	32797627	32797628	.	.	.	Note=LOC108222308_upstream;ID=DcSto6_W6,W4
NC_030381.1	RelocaTE	DNA_transposon	32801106	32801107	.	.	.	Note=LOC108203779_upstream;ID=DcSto5_Ssp4
NC_030381.1	RelocaTE	DNA_transposon	32805547	32805548	.	.	.	Note=LOC108203777_upstream;ID=DcSto12_Ssp3
NC_030381.1	RelocaTE	DNA_transposon	32829343	32829344	.	.	.	Note=LOC108205101_intron;ID=DcSto1_W2
NC_030381.1	RelocaTE	DNA_transposon	32876964	32876965	.	.	.	Note=LOC108204867_upstream;ID=DcSto7b_W4
NC_030381.1	RelocaTE	DNA_transposon	32891974	32891975	.	.	.	Note=LOC108205211_intron;ID=DcSto7b_W2
NC_030381.1	RelocaTE	DNA_transposon	32896634	32896635	.	.	.	Note=LOC108202776_downstream;ID=DcSto12_DH1,I1,C12,C10,C7
NC_030381.1	RelocaTE	DNA_transposon	32936145	32936146	.	.	.	Note=LOC108209179_intron;ID=DcSto8_I2,I4,C9,C13,C12,C8,C3,C1,C6,C4,W7
NC_030381.1	RelocaTE	DNA_transposon	33019365	33019366	.	.	.	Note=LOC108204250_downstream;ID=DcSto6_Ssp3
NC_030381.1	RelocaTE	DNA_transposon	33051092	33051093	.	.	.	Note=intergenic;ID=DcSto5_Ssp4
NC_030381.1	RelocaTE	DNA_transposon	33053933	33053934	.	.	.	Note=LOC108197844_upstream;ID=DcSto2_I1,C11,C2,C5,C1,C6,C4
NC_030381.1	RelocaTE	DNA_transposon	33101568	33101569	.	.	.	Note=intergenic;ID=DcSto7b_I2
NC_030381.1	RelocaTE	DNA_transposon	33103581	33103582	.	.	.	Note=intergenic;ID=DcSto6_Ssp3
NC_030381.1	RelocaTE	DNA_transposon	33104259	33104260	.	.	.	Note=intergenic;ID=DcSto1_W2
NC_030381.1	RelocaTE	DNA_transposon	33105292	33105293	.	.	.	Note=intergenic;ID=DcSto1_C9,W8,
NC_030381.1	RelocaTE	DNA_transposon	33105975	33105976	.	.	.	Note=intergenic;ID=DcSto7a_W4
NC_030381.1	RelocaTE	DNA_transposon	33142330	33142331	.	.	.	Note=LOC108205318_upstream;ID=DcSto1_DH1,I3,C10
NC_030381.1	RelocaTE	DNA_transposon	33229249	33229250	.	.	.	Note=intergenic;ID=DcSto6_W5
NC_030381.1	RelocaTE	DNA_transposon	33232918	33232919	.	.	.	Note=LOC108202380_upstream;ID=DcSto3_W4
NC_030381.1	RelocaTE	DNA_transposon	33284712	33284713	.	.	.	Note=LOC108195952_upstream;ID=DcSto1_W2
NC_030381.1	RelocaTE	DNA_transposon	33310968	33310969	.	.	.	Note=intergenic;ID=DcSto2_Ssp5
NC_030381.1	RelocaTE	DNA_transposon	33311296	33311297	.	.	.	Note=intergenic;ID=DcSto2_W2
NC_030381.1	RelocaTE	DNA_transposon	33321253	33321254	.	.	.	Note=LOC108204801_intron;ID=DcSto7b_C11
NC_030381.1	RelocaTE	DNA_transposon	33321526	33321527	.	.	.	Note=LOC108204801_intron;ID=DcSto1_Ssp3
NC_030381.1	RelocaTE	DNA_transposon	33322925	33322926	.	.	.	Note=LOC108204801_intron;ID=DcSto12_W6
NC_030381.1	RelocaTE	DNA_transposon	33340742	33340743	.	.	.	Note=intergenic;ID=DcSto7b_C9,C12,C7,C2,C5,C6,C4,W6,W7
NC_030381.1	RelocaTE	DNA_transposon	33354602	33354603	.	.	.	Note=LOC108205490_intron;ID=DcSto6_Ssp5
NC_030381.1	RelocaTE	DNA_transposon	33372925	33372926	.	.	.	Note=LOC108215206_intron;ID=DcSto12_C2,W4
NC_030381.1	RelocaTE	DNA_transposon	33379807	33379808	.	.	.	Note=LOC108204870_downstream;ID=DcSto6_C5,W7
NC_030381.1	RelocaTE	DNA_transposon	33379952	33379953	.	.	.	Note=LOC108204870_downstream;ID=DcSto6_Ssp4
NC_030381.1	RelocaTE	DNA_transposon	33383363	33383364	.	.	.	Note=LOC108204870_intron;ID=DcSto7a_C9
NC_030381.1	RelocaTE	DNA_transposon	33438980	33438981	.	.	.	Note=LOC108203297_5'UTR;ID=DcSto6_Ssp1
NC_030381.1	RelocaTE	DNA_transposon	33452068	33452069	.	.	.	Note=LOC108196931_downstream;ID=DcSto7b_C3
NC_030381.1	RelocaTE	DNA_transposon	33454565	33454566	.	.	.	Note=LOC108196931_upstream;ID=DcSto8_Ssp3
NC_030381.1	RelocaTE	DNA_transposon	33454847	33454848	.	.	.	Note=LOC108196931_upstream;ID=DcSto2_W6
NC_030381.1	RelocaTE	DNA_transposon	33461163	33461164	.	.	.	Note=LOC108207846_upstream;ID=DcSto7b_C5
NC_030381.1	RelocaTE	DNA_transposon	33466340	33466341	.	.	.	Note=intergenic;ID=DcSto6_Ssp1
NC_030381.1	RelocaTE	DNA_transposon	33470615	33470616	.	.	.	Note=LOC108210905_downstream;ID=DcSto11_I2,C13,C11
NC_030381.1	RelocaTE	DNA_transposon	33474639	33474640	.	.	.	Note=LOC108210905_upstream;ID=DcSto7b_C5
NC_030381.1	RelocaTE	DNA_transposon	33480183	33480184	.	.	.	Note=LOC108202090_downstream;ID=DcSto2_C9,W6
NC_030381.1	RelocaTE	DNA_transposon	33576332	33576333	.	.	.	Note=LOC108207401_intron;ID=DcSto5_W2
NC_030381.1	RelocaTE	DNA_transposon	33589447	33589448	.	.	.	Note=intergenic;ID=DcSto8_C10
NC_030381.1	RelocaTE	DNA_transposon	33589662	33589663	.	.	.	Note=intergenic;ID=DcSto7a_C8
NC_030381.1	RelocaTE	DNA_transposon	33592887	33592888	.	.	.	Note=LOC108194240_downstream;ID=DcSto12_C9
NC_030381.1	RelocaTE	DNA_transposon	33597461	33597462	.	.	.	Note=intergenic;ID=DcSto12_DH1,I1,I2,C9,C13,C12,C11,C7,C4
NC_030381.1	RelocaTE	DNA_transposon	33610145	33610146	.	.	.	Note=LOC108222422_downstream;ID=DcSto12_DH1,I1,I2,C9,C13,C12,C8,C4,Ssp5
NC_030381.1	RelocaTE	DNA_transposon	33616421	33616422	.	.	.	Note=LOC108222434_upstream;ID=DcSto7b_C5
NC_030381.1	RelocaTE	DNA_transposon	33617307	33617308	.	.	.	Note=intergenic;ID=DcSto2_Ssp5
NC_030381.1	RelocaTE	DNA_transposon	33619473	33619474	.	.	.	Note=LOC108199290_upstream;ID=DcSto6_W8,W5
NC_030381.1	RelocaTE	DNA_transposon	33632003	33632004	.	.	.	Note=LOC108210239_intron;ID=DcSto7a_I2,C8,C6
NC_030381.1	RelocaTE	DNA_transposon	33632596	33632597	.	.	.	Note=LOC108210239_intron;ID=DcSto1_Ssp5,W7,W4
NC_030381.1	RelocaTE	DNA_transposon	33636613	33636614	.	.	.	Note=intergenic;ID=DcSto7a_C6
NC_030381.1	RelocaTE	DNA_transposon	33643134	33643135	.	.	.	Note=intergenic;ID=DcSto7b_Ssp4,W1
NC_030381.1	RelocaTE	DNA_transposon	33649432	33649433	.	.	.	Note=LOC108215648_intron;ID=DcSto6_W6,W7
NC_030381.1	RelocaTE	DNA_transposon	33667427	33667428	.	.	.	Note=LOC108205409_downstream;ID=DcSto12_Ssp5
NC_030381.1	RelocaTE	DNA_transposon	33692818	33692819	.	.	.	Note=LOC108222463_upstream;ID=DcSto7a_Ssp5
NC_030381.1	RelocaTE	DNA_transposon	33715074	33715075	.	.	.	Note=LOC108204667_downstream;ID=DcSto12_Ssp2
NC_030381.1	RelocaTE	DNA_transposon	33715257	33715258	.	.	.	Note=LOC108204668_downstream;ID=DcSto6_W1,Ssp2,W2,Ssp3
NC_030381.1	RelocaTE	DNA_transposon	33715510	33715511	.	.	.	Note=LOC108204668_downstream;ID=DcSto6_W1
NC_030381.1	RelocaTE	DNA_transposon	33715621	33715622	.	.	.	Note=LOC108204668_downstream;ID=DcSto1_C8
NC_030381.1	RelocaTE	DNA_transposon	33715736	33715737	.	.	.	Note=LOC108204668_downstream;ID=DcSto5_C2,C3,C5,C1
NC_030381.1	RelocaTE	DNA_transposon	33721904	33721905	.	.	.	Note=intergenic;ID=DcSto5_C3,C4,W4
NC_030381.1	RelocaTE	DNA_transposon	33724445	33724446	.	.	.	Note=intergenic;ID=DcSto7b_DH1,I1,I2,I4,C9,C13,C12,C7,C8
NC_030381.1	RelocaTE	DNA_transposon	33732833	33732834	.	.	.	Note=LOC108215389_upstream;ID=DcSto7b_C5
NC_030381.1	RelocaTE	DNA_transposon	33775998	33775999	.	.	.	Note=LOC108205006_intron;ID=DcSto12_DH1,I3,I1,I2,I4,C9,C13,C12,C7,C8,C6
NC_030381.1	RelocaTE	DNA_transposon	33800286	33800287	.	.	.	Note=LOC108212439_upstream;ID=DcSto3_C3,C6,W6,W5,W7,W4
NC_030381.1	RelocaTE	DNA_transposon	33803320	33803321	.	.	.	Note=intergenic;ID=DcSto7a_W7
NC_030381.1	RelocaTE	DNA_transposon	33817519	33817520	.	.	.	Note=LOC108204630_5'UTR;ID=DcSto6_W2
NC_030381.1	RelocaTE	DNA_transposon	33823793	33823794	.	.	.	Note=intergenic;ID=DcSto10_I2
NC_030381.1	RelocaTE	DNA_transposon	33826613	33826614	.	.	.	Note=intergenic;ID=DcSto6_W7
NC_030381.1	RelocaTE	DNA_transposon	33832921	33832922	.	.	.	Note=LOC108205471_5'UTR;ID=DcSto7a_W2
NC_030381.1	RelocaTE	DNA_transposon	33836380	33836381	.	.	.	Note=LOC108205471_downstream;ID=DcSto2_Ssp5
NC_030381.1	RelocaTE	DNA_transposon	33836556	33836557	.	.	.	Note=LOC108205471_downstream;ID=DcSto6_Ssp3
NC_030381.1	RelocaTE	DNA_transposon	33839272	33839273	.	.	.	Note=intergenic;ID=DcSto2_DH1,I3,I1,I2,I4,C9,C13,C12,C7,C2,C8,C6,C4,W8
NC_030381.1	RelocaTE	DNA_transposon	33840636	33840637	.	.	.	Note=intergenic;ID=DcSto12_Ssp4
NC_030381.1	RelocaTE	DNA_transposon	33846168	33846169	.	.	.	Note=LOC108209668_upstream;ID=DcSto11_Ssp5
NC_030381.1	RelocaTE	DNA_transposon	33876200	33876201	.	.	.	Note=LOC108204505_intron;ID=DcSto12_Ssp5
NC_030381.1	RelocaTE	DNA_transposon	33885757	33885758	.	.	.	Note=LOC108205382_downstream;ID=DcSto1_C10
NC_030381.1	RelocaTE	DNA_transposon	33925411	33925412	.	.	.	Note=LOC108222501_intron;ID=DcSto6_C10
NC_030381.1	RelocaTE	DNA_transposon	33927067	33927068	.	.	.	Note=LOC108222501_downstream;ID=DcSto2_W5
NC_030381.1	RelocaTE	DNA_transposon	33930581	33930582	.	.	.	Note=LOC108214793_upstream;ID=DcSto12_Ssp5
NC_030381.1	RelocaTE	DNA_transposon	33933258	33933259	.	.	.	Note=LOC108214793_intron;ID=DcSto7b_C5
NC_030381.1	RelocaTE	DNA_transposon	33936278	33936279	.	.	.	Note=LOC108214781_downstream;ID=DcSto8_Ssp1
NC_030381.1	RelocaTE	DNA_transposon	33941477	33941478	.	.	.	Note=intergenic;ID=DcSto7b_C1
NC_030381.1	RelocaTE	DNA_transposon	33942394	33942395	.	.	.	Note=intergenic;ID=DcSto8_W2,Ssp3
NC_030381.1	RelocaTE	DNA_transposon	33942478	33942479	.	.	.	Note=intergenic;ID=DcSto12_W7
NC_030381.1	RelocaTE	DNA_transposon	33942645	33942646	.	.	.	Note=intergenic;ID=DcSto1_W7
NC_030381.1	RelocaTE	DNA_transposon	33942669	33942670	.	.	.	Note=intergenic;ID=DcSto12_C3,C5
NC_030381.1	RelocaTE	DNA_transposon	33944325	33944326	.	.	.	Note=intergenic;ID=DcSto11_Ssp4
NC_030381.1	RelocaTE	DNA_transposon	33955161	33955162	.	.	.	Note=intergenic;ID=DcSto3_W7
NC_030381.1	RelocaTE	DNA_transposon	33956354	33956355	.	.	.	Note=intergenic;ID=DcSto6_W2,Ssp3
NC_030381.1	RelocaTE	DNA_transposon	33967212	33967213	.	.	.	Note=LOC108212161_upstream;ID=DcSto3_W3
NC_030381.1	RelocaTE	DNA_transposon	33986010	33986011	.	.	.	Note=LOC108200315_upstream;ID=DcSto5_W3
NC_030381.1	RelocaTE	DNA_transposon	33988528	33988529	.	.	.	Note=LOC108210667_intron;ID=DcSto6_Ssp4
NC_030381.1	RelocaTE	DNA_transposon	33998361	33998362	.	.	.	Note=LOC108220566_intron;ID=DcSto1_Ssp3
NC_030381.1	RelocaTE	DNA_transposon	34004629	34004630	.	.	.	Note=intergenic;ID=DcSto6_Ssp1
NC_030381.1	RelocaTE	DNA_transposon	34009021	34009022	.	.	.	Note=LOC108194871_downstream;ID=DcSto7b_Ssp1,W2
NC_030381.1	RelocaTE	DNA_transposon	34016929	34016930	.	.	.	Note=intergenic;ID=DcSto6_W2
NC_030381.1	RelocaTE	DNA_transposon	34024144	34024145	.	.	.	Note=LOC108204509_upstream;ID=DcSto6_I3,I2,C9,C11,C10,C8
NC_030381.1	RelocaTE	DNA_transposon	34036719	34036720	.	.	.	Note=LOC108220397_upstream;ID=DcSto1_W3
NC_030381.1	RelocaTE	DNA_transposon	34105232	34105233	.	.	.	Note=intergenic;ID=DcSto3_C5
NC_030381.1	RelocaTE	DNA_transposon	34106128	34106129	.	.	.	Note=intergenic;ID=DcSto7a_W5,W4
NC_030381.1	RelocaTE	DNA_transposon	34107938	34107939	.	.	.	Note=intergenic;ID=DcSto6_W7
NC_030381.1	RelocaTE	DNA_transposon	34145712	34145713	.	.	.	Note=LOC108205353_upstream;ID=DcSto8_Ssp3
NC_030381.1	RelocaTE	DNA_transposon	34149970	34149971	.	.	.	Note=intergenic;ID=DcSto6_Ssp3
NC_030381.1	RelocaTE	DNA_transposon	34154420	34154421	.	.	.	Note=intergenic;ID=DcSto6_W1,Ssp3
NC_030381.1	RelocaTE	DNA_transposon	34156435	34156436	.	.	.	Note=LOC108204568_upstream;ID=DcSto5_W7
NC_030381.1	RelocaTE	DNA_transposon	34215048	34215049	.	.	.	Note=LOC108194401_upstream;ID=DcSto3_W4
NC_030381.1	RelocaTE	DNA_transposon	34240939	34240940	.	.	.	Note=LOC108204915_intron;ID=DcSto6_I2,C2,C8,C5
NC_030381.1	RelocaTE	DNA_transposon	34242475	34242476	.	.	.	Note=LOC108204915_upstream;ID=DcSto2_Ssp4
NC_030381.1	RelocaTE	DNA_transposon	34250381	34250382	.	.	.	Note=LOC108222599_intron;ID=DcSto7b_Ssp2,W2,Ssp3
NC_030381.1	RelocaTE	DNA_transposon	34253900	34253901	.	.	.	Note=LOC108204901_upstream;ID=DcSto2_I1,C9,C12
NC_030381.1	RelocaTE	DNA_transposon	34278106	34278107	.	.	.	Note=LOC108204901_downstream;ID=DcSto7b_W5,W7,W4
NC_030381.1	RelocaTE	DNA_transposon	34315197	34315198	.	.	.	Note=LOC108204759_intron;ID=DcSto12_C3,C5
NC_030381.1	RelocaTE	DNA_transposon	34323582	34323583	.	.	.	Note=LOC108205079_intron;ID=DcSto6_C11
NC_030381.1	RelocaTE	DNA_transposon	34419443	34419444	.	.	.	Note=LOC108204934_intron;ID=DcSto2_W6
NC_030381.1	RelocaTE	DNA_transposon	34489656	34489657	.	.	.	Note=LOC108204729_3'UTR;ID=DcSto6_Ssp3
NC_030381.1	RelocaTE	DNA_transposon	34490684	34490685	.	.	.	Note=LOC108204729_downstream;ID=DcSto7b_C6
NC_030381.1	RelocaTE	DNA_transposon	34491233	34491234	.	.	.	Note=LOC108204229_downstream;ID=DcSto7a_I2,I4
NC_030381.1	RelocaTE	DNA_transposon	34532079	34532080	.	.	.	Note=LOC108203279_upstream;ID=DcSto8_DH1,I1,C9,C12,C11,C7,C4
NC_030381.1	RelocaTE	DNA_transposon	34554540	34554541	.	.	.	Note=LOC108204998_upstream;ID=DcSto7b_DH1,I1,C9,C12,C11,C7,C5,C1,C6
NC_030381.1	RelocaTE	DNA_transposon	34557373	34557374	.	.	.	Note=LOC108208248_upstream;ID=DcSto2_I3,C13,C10,C8
NC_030381.1	RelocaTE	DNA_transposon	34569879	34569880	.	.	.	Note=LOC108205214_downstream;ID=DcSto12_W1
NC_030381.1	RelocaTE	DNA_transposon	34634974	34634975	.	.	.	Note=LOC108214195_upstream;ID=DcSto7a_Ssp1
NC_030381.1	RelocaTE	DNA_transposon	34635136	34635137	.	.	.	Note=LOC108214195_upstream;ID=DcSto8_W1
NC_030381.1	RelocaTE	DNA_transposon	34635191	34635192	.	.	.	Note=LOC108214195_upstream;ID=DcSto2_C5,C4
NC_030381.1	RelocaTE	DNA_transposon	34646517	34646518	.	.	.	Note=intergenic;ID=DcSto1_C10,C8,
NC_030381.1	RelocaTE	DNA_transposon	34654224	34654225	.	.	.	Note=LOC108195778_upstream;ID=DcSto6_C9,C1,W4
NC_030381.1	RelocaTE	DNA_transposon	34656060	34656061	.	.	.	Note=LOC108195778_intron;ID=DcSto8_Ssp3
NC_030381.1	RelocaTE	DNA_transposon	34681803	34681804	.	.	.	Note=LOC108194603_upstream;ID=DcSto1_W2
NC_030381.1	RelocaTE	DNA_transposon	34683751	34683752	.	.	.	Note=LOC108195563_upstream;ID=DcSto6_DH1,I3,I1,C9,C12,C11,C2
NC_030381.1	RelocaTE	DNA_transposon	34684322	34684323	.	.	.	Note=LOC108195563_upstream;ID=DcSto6_C1,C6
NC_030381.1	RelocaTE	DNA_transposon	34741032	34741033	.	.	.	Note=LOC108210477_intron;ID=DcSto12_C2,C1,W6
NC_030381.1	RelocaTE	DNA_transposon	34757998	34757999	.	.	.	Note=LOC108203367_intron;ID=DcSto8_Ssp3
NC_030381.1	RelocaTE	DNA_transposon	34803325	34803326	.	.	.	Note=LOC108203848_intron;ID=DcSto8_W2
NC_030381.1	RelocaTE	DNA_transposon	34804831	34804832	.	.	.	Note=LOC108203848_intron;ID=DcSto1_Ssp3
NC_030381.1	RelocaTE	DNA_transposon	34849917	34849918	.	.	.	Note=LOC108206771_intron;ID=DcSto8_Ssp3
NC_030381.1	RelocaTE	DNA_transposon	34852930	34852931	.	.	.	Note=LOC108206771_downstream;ID=DcSto12_Ssp5
NC_030381.1	RelocaTE	DNA_transposon	34860755	34860756	.	.	.	Note=LOC108205589_upstream;ID=DcSto7a_W4
NC_030381.1	RelocaTE	DNA_transposon	34890014	34890015	.	.	.	Note=LOC108204999_5'UTR;ID=DcSto7b_C9
NC_030381.1	RelocaTE	DNA_transposon	34920174	34920175	.	.	.	Note=intergenic;ID=DcSto2_DH1,I3,I1,C9,C12,C11,C8,C3,C1,C6,W5
NC_030381.1	RelocaTE	DNA_transposon	34928788	34928789	.	.	.	Note=LOC108222642_upstream;ID=DcSto12_DH1,I3,I1,C9,C12,C8,C3,C1,C6,W5
NC_030381.1	RelocaTE	DNA_transposon	35046406	35046407	.	.	.	Note=LOC108218633_intron;ID=DcSto2_DH1,I3,I1,I2,C9,C13,C12,C11,C10,C7,C8,C3,C5,C1,C6,W8,W6,W5,W7
NC_030381.1	RelocaTE	DNA_transposon	35056221	35056222	.	.	.	Note=LOC108205315_upstream;ID=DcSto7b_I3
NC_030381.1	RelocaTE	DNA_transposon	35059205	35059206	.	.	.	Note=LOC108205226_intron;ID=DcSto3_W6,W5
NC_030381.1	RelocaTE	DNA_transposon	35067209	35067210	.	.	.	Note=LOC108205182_upstream;ID=DcSto6_W1
NC_030381.1	RelocaTE	DNA_transposon	35124349	35124350	.	.	.	Note=LOC108205526_intron;ID=DcSto8_W2
NC_030381.1	RelocaTE	DNA_transposon	35127362	35127363	.	.	.	Note=LOC108205526_5'UTR;ID=DcSto4_DH1,I3,C9,C11,C7,C2,C8,C3,C5,C1,C6,C4,W6
NC_030381.1	RelocaTE	DNA_transposon	35134899	35134900	.	.	.	Note=LOC108198544_3'UTR;ID=DcSto7b_Ssp4
NC_030381.1	RelocaTE	DNA_transposon	35138152	35138153	.	.	.	Note=LOC108207383_upstream;ID=DcSto7b_W4
NC_030381.1	RelocaTE	DNA_transposon	35138449	35138450	.	.	.	Note=LOC108207383_upstream;ID=DcSto12_W8
NC_030381.1	RelocaTE	DNA_transposon	35229890	35229891	.	.	.	Note=intergenic;ID=DcSto12_W7
NC_030381.1	RelocaTE	DNA_transposon	35238351	35238352	.	.	.	Note=intergenic;ID=DcSto7a_W8
NC_030381.1	RelocaTE	DNA_transposon	35242527	35242528	.	.	.	Note=intergenic;ID=DcSto6_C11,C10
NC_030381.1	RelocaTE	DNA_transposon	35265241	35265242	.	.	.	Note=LOC108197311_intron;ID=DcSto1_W7
NC_030381.1	RelocaTE	DNA_transposon	35279880	35279881	.	.	.	Note=intergenic;ID=DcSto6_W5
NC_030381.1	RelocaTE	DNA_transposon	35290063	35290064	.	.	.	Note=LOC108194104_downstream;ID=DcSto1_W5,W4,
NC_030381.1	RelocaTE	DNA_transposon	35303401	35303402	.	.	.	Note=LOC108205381_upstream;ID=DcSto7b_C9
NC_030381.1	RelocaTE	DNA_transposon	35303890	35303891	.	.	.	Note=LOC108199103_downstream;ID=DcSto7b_C9
NC_030381.1	RelocaTE	DNA_transposon	35338200	35338201	.	.	.	Note=LOC108203182_intron;ID=DcSto8_W2,Ssp3
NC_030381.1	RelocaTE	DNA_transposon	35360900	35360901	.	.	.	Note=LOC108195375_intron;ID=DcSto8_I4,C13,C8
NC_030381.1	RelocaTE	DNA_transposon	35361299	35361300	.	.	.	Note=LOC108195375_upstream;ID=DcSto5_Ssp4
NC_030381.1	RelocaTE	DNA_transposon	35377660	35377661	.	.	.	Note=LOC108205482_intron;ID=DcSto7b_C7
NC_030381.1	RelocaTE	DNA_transposon	35409901	35409902	.	.	.	Note=LOC108212698_downstream;ID=DcSto12_W3
NC_030381.1	RelocaTE	DNA_transposon	35416517	35416518	.	.	.	Note=LOC108212698_intron;ID=DcSto3_C7
NC_030381.1	RelocaTE	DNA_transposon	35466712	35466713	.	.	.	Note=LOC108208525_downstream;ID=DcSto3_W8
NC_030381.1	RelocaTE	DNA_transposon	35467732	35467733	.	.	.	Note=LOC108204322_upstream;ID=DcSto12_W4
NC_030381.1	RelocaTE	DNA_transposon	35472456	35472457	.	.	.	Note=LOC108204322_intron;ID=DcSto6_I2,C13
NC_030381.1	RelocaTE	DNA_transposon	35531217	35531218	.	.	.	Note=LOC108210683_intron;ID=DcSto2_C2
NC_030381.1	RelocaTE	DNA_transposon	35534747	35534748	.	.	.	Note=intergenic;ID=DcSto6_I2,C9
NC_030381.1	RelocaTE	DNA_transposon	35551801	35551802	.	.	.	Note=LOC108204698_intron;ID=DcSto9_I4,C9
NC_030381.1	RelocaTE	DNA_transposon	35560120	35560121	.	.	.	Note=LOC108204698_intron;ID=DcSto6_Ssp4,W1,W2,Ssp3
NC_030381.1	RelocaTE	DNA_transposon	35562030	35562031	.	.	.	Note=LOC108204698_intron;ID=DcSto7b_C2
NC_030381.1	RelocaTE	DNA_transposon	35567029	35567030	.	.	.	Note=LOC108201838_downstream;ID=DcSto1_W7,W4,
NC_030381.1	RelocaTE	DNA_transposon	35628499	35628500	.	.	.	Note=LOC108205386_intron;ID=DcSto6_Ssp3
NC_030381.1	RelocaTE	DNA_transposon	35635375	35635376	.	.	.	Note=LOC108215106_upstream;ID=DcSto1_W2
NC_030381.1	RelocaTE	DNA_transposon	35683788	35683789	.	.	.	Note=LOC108213307_downstream;ID=DcSto1_Ssp5
NC_030381.1	RelocaTE	DNA_transposon	35684241	35684242	.	.	.	Note=LOC108213307_3'UTR;ID=DcSto7a_Ssp3
NC_030381.1	RelocaTE	DNA_transposon	35724345	35724346	.	.	.	Note=LOC108205167_intron;ID=DcSto7a_I2
NC_030381.1	RelocaTE	DNA_transposon	35730594	35730595	.	.	.	Note=LOC108205167_intron;ID=DcSto2_C11,C6,C4
NC_030381.1	RelocaTE	DNA_transposon	35762695	35762696	.	.	.	Note=intergenic;ID=DcSto2_W7
NC_030381.1	RelocaTE	DNA_transposon	35775160	35775161	.	.	.	Note=LOC108207640_upstream;ID=DcSto2_W8,W5
NC_030381.1	RelocaTE	DNA_transposon	35775268	35775269	.	.	.	Note=LOC108207640_upstream;ID=DcSto7b_I2
NC_030381.1	RelocaTE	DNA_transposon	35775829	35775830	.	.	.	Note=LOC108207640_upstream;ID=DcSto7a_C2,C3,C1,C6
NC_030381.1	RelocaTE	DNA_transposon	35777947	35777948	.	.	.	Note=intergenic;ID=DcSto3_W4
NC_030381.1	RelocaTE	DNA_transposon	35781081	35781082	.	.	.	Note=intergenic;ID=DcSto7b_C1
NC_030381.1	RelocaTE	DNA_transposon	35796019	35796020	.	.	.	Note=LOC108204683_downstream;ID=DcSto12_Ssp5
NC_030381.1	RelocaTE	DNA_transposon	35810371	35810372	.	.	.	Note=LOC108204817_intron;ID=DcSto2_Ssp3
NC_030381.1	RelocaTE	DNA_transposon	35829456	35829457	.	.	.	Note=LOC108204835_downstream;ID=DcSto3_W4
NC_030381.1	RelocaTE	DNA_transposon	35836236	35836237	.	.	.	Note=LOC108204835_upstream;ID=DcSto2_C9
NC_030381.1	RelocaTE	DNA_transposon	35869442	35869443	.	.	.	Note=LOC108204551_upstream;ID=DcSto3_DH1,C11,C10,C3,C4
NC_030381.1	RelocaTE	DNA_transposon	35953555	35953556	.	.	.	Note=LOC108225390_intron;ID=DcSto2_W1
NC_030381.1	RelocaTE	DNA_transposon	35970974	35970975	.	.	.	Note=LOC108210084_downstream;ID=DcSto12_I3
NC_030381.1	RelocaTE	DNA_transposon	35973662	35973663	.	.	.	Note=LOC108210084_intron;ID=DcSto9_C7,C1,C6,W6
NC_030381.1	RelocaTE	DNA_transposon	35975365	35975366	.	.	.	Note=LOC108210084_intron;ID=DcSto7b_W5
NC_030381.1	RelocaTE	DNA_transposon	36026786	36026787	.	.	.	Note=LOC108202978_downstream;ID=DcSto9_DH1,C11,C10,C3,C4,W5,W4
NC_030381.1	RelocaTE	DNA_transposon	36036061	36036062	.	.	.	Note=intergenic;ID=DcSto8_I3,C7
NC_030381.1	RelocaTE	DNA_transposon	36037209	36037210	.	.	.	Note=intergenic;ID=DcSto2_I2,C9,C5
NC_030381.1	RelocaTE	DNA_transposon	36049457	36049458	.	.	.	Note=LOC108204187_intron;ID=DcSto2_I3
NC_030381.1	RelocaTE	DNA_transposon	36056445	36056446	.	.	.	Note=LOC108204187_upstream;ID=DcSto6_C4,W5,W4
NC_030381.1	RelocaTE	DNA_transposon	36068938	36068939	.	.	.	Note=LOC108209610_upstream;ID=DcSto7b_C5
NC_030381.1	RelocaTE	DNA_transposon	36068941	36068942	.	.	.	Note=LOC108209610_upstream;ID=DcSto1_Ssp5
NC_030381.1	RelocaTE	DNA_transposon	36069731	36069732	.	.	.	Note=LOC108209610_upstream;ID=DcSto6_DH1,I3,C11,C10,C7,C2,C5,C1,C6,W8,W5,W7
NC_030381.1	RelocaTE	DNA_transposon	36087710	36087711	.	.	.	Note=LOC108204362_intron;ID=DcSto7b_C1
NC_030381.1	RelocaTE	DNA_transposon	36092093	36092094	.	.	.	Note=LOC108204362_downstream;ID=DcSto12_Ssp5
NC_030381.1	RelocaTE	DNA_transposon	36094688	36094689	.	.	.	Note=LOC108208163_intron;ID=DcSto5_W2
NC_030381.1	RelocaTE	DNA_transposon	36119141	36119142	.	.	.	Note=intergenic;ID=DcSto12_DH1,C11,C7,C2,C1,W8
NC_030381.1	RelocaTE	DNA_transposon	36123435	36123436	.	.	.	Note=LOC108207164_5'UTR;ID=DcSto2_I2,I4,C9,C13
NC_030381.1	RelocaTE	DNA_transposon	36153050	36153051	.	.	.	Note=intergenic;ID=DcSto5_I2,C10
NC_030381.1	RelocaTE	DNA_transposon	36154986	36154987	.	.	.	Note=intergenic;ID=DcSto8_Ssp3
NC_030381.1	RelocaTE	DNA_transposon	36193618	36193619	.	.	.	Note=LOC108201011_downstream;ID=DcSto2_I2,C8,C3,C5,C6,C4,W5
NC_030381.1	RelocaTE	DNA_transposon	36214736	36214737	.	.	.	Note=LOC108197485_upstream;ID=DcSto2_DH1,C9,C7,C2,W8,W6,W4
NC_030381.1	RelocaTE	DNA_transposon	36218067	36218068	.	.	.	Note=LOC108204921_downstream;ID=DcSto2_I1,C12,C7
NC_030381.1	RelocaTE	DNA_transposon	36227588	36227589	.	.	.	Note=LOC108204921_upstream;ID=DcSto12_DH1,C9,C7,C2,W8
NC_030381.1	RelocaTE	DNA_transposon	36238344	36238345	.	.	.	Note=intergenic;ID=DcSto2_Ssp3
NC_030381.1	RelocaTE	DNA_transposon	36240629	36240630	.	.	.	Note=intergenic;ID=DcSto1_W7
NC_030381.1	RelocaTE	DNA_transposon	36251899	36251900	.	.	.	Note=intergenic;ID=DcSto6_W2
NC_030381.1	RelocaTE	DNA_transposon	36255946	36255947	.	.	.	Note=intergenic;ID=DcSto2_W7
NC_030381.1	RelocaTE	DNA_transposon	36263338	36263339	.	.	.	Note=intergenic;ID=DcSto7b_DH1,C7,W8
NC_030381.1	RelocaTE	DNA_transposon	36269505	36269506	.	.	.	Note=intergenic;ID=DcSto9_W4
NC_030381.1	RelocaTE	DNA_transposon	36283778	36283779	.	.	.	Note=LOC108205076_3'UTR;ID=DcSto9_C8
NC_030381.1	RelocaTE	DNA_transposon	36327308	36327309	.	.	.	Note=LOC108222866_intron;ID=DcSto6_I3,C12,Ssp3
NC_030381.1	RelocaTE	DNA_transposon	36334876	36334877	.	.	.	Note=LOC108222866_downstream;ID=DcSto7b_C9
NC_030381.1	RelocaTE	DNA_transposon	36335670	36335671	.	.	.	Note=intergenic;ID=DcSto3_C8
NC_030381.1	RelocaTE	DNA_transposon	36343192	36343193	.	.	.	Note=LOC108201159_upstream;ID=DcSto2_W2
NC_030381.1	RelocaTE	DNA_transposon	36344092	36344093	.	.	.	Note=intergenic;ID=DcSto6_W6
NC_030381.1	RelocaTE	DNA_transposon	36346832	36346833	.	.	.	Note=intergenic;ID=DcSto11_DH1,C9,C13,C7,C2,C8,C3,C5,C1,C6,C4,W8,W6
NC_030381.1	RelocaTE	DNA_transposon	36399536	36399537	.	.	.	Note=LOC108201960_downstream;ID=DcSto6_W7
NC_030381.1	RelocaTE	DNA_transposon	36412103	36412104	.	.	.	Note=intergenic;ID=DcSto2_W6
NC_030381.1	RelocaTE	DNA_transposon	36431011	36431012	.	.	.	Note=LOC108205033_intron;ID=DcSto7b_W6
NC_030381.1	RelocaTE	DNA_transposon	36431867	36431868	.	.	.	Note=LOC108205033_upstream;ID=DcSto7b_W5
NC_030381.1	RelocaTE	DNA_transposon	36442256	36442257	.	.	.	Note=LOC108204435_upstream;ID=DcSto6_DH1,I1,I2,I4,C9,C12,C11
NC_030381.1	RelocaTE	DNA_transposon	36466458	36466459	.	.	.	Note=LOC108202926_downstream;ID=DcSto6_DH1,I1,C9,C12,C11
NC_030381.1	RelocaTE	DNA_transposon	36472089	36472090	.	.	.	Note=LOC108202926_upstream;ID=DcSto6_C8,W7
NC_030381.1	RelocaTE	DNA_transposon	36480612	36480613	.	.	.	Note=LOC108205603_downstream;ID=DcSto10_W7
NC_030381.1	RelocaTE	DNA_transposon	36492535	36492536	.	.	.	Note=LOC108217056_intron;ID=DcSto2_Ssp5
NC_030381.1	RelocaTE	DNA_transposon	36529158	36529159	.	.	.	Note=intergenic;ID=DcSto6_I2
NC_030381.1	RelocaTE	DNA_transposon	36547075	36547076	.	.	.	Note=LOC108212143_downstream;ID=DcSto2_W6
NC_030381.1	RelocaTE	DNA_transposon	36556803	36556804	.	.	.	Note=LOC108205112_intron;ID=DcSto7b_C9,C11
NC_030381.1	RelocaTE	DNA_transposon	36561187	36561188	.	.	.	Note=intergenic;ID=DcSto2_I1,C12
NC_030381.1	RelocaTE	DNA_transposon	36565135	36565136	.	.	.	Note=LOC108204813_intron;ID=DcSto2_W4
NC_030381.1	RelocaTE	DNA_transposon	36578077	36578078	.	.	.	Note=LOC108205493_upstream;ID=DcSto5_W5
NC_030381.1	RelocaTE	DNA_transposon	36581938	36581939	.	.	.	Note=LOC108205492_upstream;ID=DcSto6_C13
NC_030381.1	RelocaTE	DNA_transposon	36585038	36585039	.	.	.	Note=LOC108215515_downstream;ID=DcSto12_DH1,I1,I2,I4,C9,C12,C2,C3,C5,C1,W8
NC_030381.1	RelocaTE	DNA_transposon	36586061	36586062	.	.	.	Note=LOC108215515_3'UTR;ID=DcSto7b_C3
NC_030381.1	RelocaTE	DNA_transposon	36588924	36588925	.	.	.	Note=LOC108215515_upstream;ID=DcSto5_I3
NC_030381.1	RelocaTE	DNA_transposon	36622910	36622911	.	.	.	Note=intergenic;ID=DcSto6_W4
NC_030381.1	RelocaTE	DNA_transposon	36622957	36622958	.	.	.	Note=intergenic;ID=DcSto2_W2
NC_030381.1	RelocaTE	DNA_transposon	36665560	36665561	.	.	.	Note=intergenic;ID=DcSto8_Ssp5
NC_030381.1	RelocaTE	DNA_transposon	36674170	36674171	.	.	.	Note=intergenic;ID=DcSto6_C5
NC_030381.1	RelocaTE	DNA_transposon	36678840	36678841	.	.	.	Note=intergenic;ID=DcSto6_Ssp2,W2
NC_030381.1	RelocaTE	DNA_transposon	36702026	36702027	.	.	.	Note=LOC108205175_3'UTR;ID=DcSto2_Ssp5
NC_030381.1	RelocaTE	DNA_transposon	36719664	36719665	.	.	.	Note=intergenic;ID=DcSto5_DH1,I2,I4,C9,C2,C3,C5,C1,C6,C4,W6
NC_030381.1	RelocaTE	DNA_transposon	36783367	36783368	.	.	.	Note=LOC108201192_5'UTR;ID=DcSto7b_C5
NC_030381.1	RelocaTE	DNA_transposon	36814212	36814213	.	.	.	Note=LOC108205398_upstream;ID=DcSto8_W1,W2,Ssp3
NC_030381.1	RelocaTE	DNA_transposon	36816226	36816227	.	.	.	Note=LOC108205398_intron;ID=DcSto1_C10,W3,
NC_030381.1	RelocaTE	DNA_transposon	36826465	36826466	.	.	.	Note=intergenic;ID=DcSto2_Ssp5
NC_030381.1	RelocaTE	DNA_transposon	36826689	36826690	.	.	.	Note=intergenic;ID=DcSto2_C7,W8
NC_030381.1	RelocaTE	DNA_transposon	36826829	36826830	.	.	.	Note=intergenic;ID=DcSto6_W8
NC_030381.1	RelocaTE	DNA_transposon	36828477	36828478	.	.	.	Note=intergenic;ID=DcSto5_W6
NC_030381.1	RelocaTE	DNA_transposon	36850834	36850835	.	.	.	Note=LOC108196174_upstream;ID=DcSto6_W2
NC_030381.1	RelocaTE	DNA_transposon	36878785	36878786	.	.	.	Note=LOC108205250_upstream;ID=DcSto12_C5,C6
NC_030381.1	RelocaTE	DNA_transposon	36889199	36889200	.	.	.	Note=LOC108222958_downstream;ID=DcSto2_Ssp4
NC_030381.1	RelocaTE	DNA_transposon	36889516	36889517	.	.	.	Note=LOC108222958_downstream;ID=DcSto7b_C9
NC_030381.1	RelocaTE	DNA_transposon	36899643	36899644	.	.	.	Note=intergenic;ID=DcSto7b_I2,C7,C6,C4
NC_030381.1	RelocaTE	DNA_transposon	36902155	36902156	.	.	.	Note=intergenic;ID=DcSto7b_C11,C10
NC_030381.1	RelocaTE	DNA_transposon	36931860	36931861	.	.	.	Note=LOC108211201_downstream;ID=DcSto6_DH1,C5,C4
NC_030381.1	RelocaTE	DNA_transposon	36933152	36933153	.	.	.	Note=LOC108216932_upstream;ID=DcSto5_C9,C10
NC_030381.1	RelocaTE	DNA_transposon	36939958	36939959	.	.	.	Note=LOC108216932_downstream;ID=DcSto2_C8
NC_030381.1	RelocaTE	DNA_transposon	36960254	36960255	.	.	.	Note=LOC108193485_upstream;ID=DcSto12_C13,C7
NC_030381.1	RelocaTE	DNA_transposon	37038419	37038420	.	.	.	Note=LOC108205063_intron;ID=DcSto5_Ssp3
NC_030381.1	RelocaTE	DNA_transposon	37059250	37059251	.	.	.	Note=LOC108207893_downstream;ID=DcSto2_Ssp5
NC_030381.1	RelocaTE	DNA_transposon	37107884	37107885	.	.	.	Note=LOC108203031_upstream;ID=DcSto12_C7
NC_030381.1	RelocaTE	DNA_transposon	37112357	37112358	.	.	.	Note=intergenic;ID=DcSto6_I1,C9,C12
NC_030381.1	RelocaTE	DNA_transposon	37114244	37114245	.	.	.	Note=LOC108203005_downstream;ID=DcSto6_I2,C13,C7
NC_030381.1	RelocaTE	DNA_transposon	37117950	37117951	.	.	.	Note=LOC108203005_5'UTR;ID=DcSto7b_W4
NC_030381.1	RelocaTE	DNA_transposon	37118148	37118149	.	.	.	Note=LOC108203005_upstream;ID=DcSto1_Ssp1
NC_030381.1	RelocaTE	DNA_transposon	37118232	37118233	.	.	.	Note=LOC108203005_upstream;ID=DcSto7a_Ssp5
NC_030381.1	RelocaTE	DNA_transposon	37126633	37126634	.	.	.	Note=LOC108203015_upstream;ID=DcSto12_W7
NC_030381.1	RelocaTE	DNA_transposon	37161776	37161777	.	.	.	Note=LOC108215535_intron;ID=DcSto7c_Ssp4
NC_030381.1	RelocaTE	DNA_transposon	37166310	37166311	.	.	.	Note=LOC108215535_downstream;ID=DcSto1_W2
NC_030381.1	RelocaTE	DNA_transposon	37171237	37171238	.	.	.	Note=LOC108214153_upstream;ID=DcSto6_C11
NC_030381.1	RelocaTE	DNA_transposon	37211252	37211253	.	.	.	Note=LOC108203703_upstream;ID=DcSto1_C2
NC_030381.1	RelocaTE	DNA_transposon	37222241	37222242	.	.	.	Note=LOC108203250_intron;ID=DcSto12_Ssp3
NC_030381.1	RelocaTE	DNA_transposon	37250199	37250200	.	.	.	Note=LOC108209759_upstream;ID=DcSto3_Ssp5
NC_030381.1	RelocaTE	DNA_transposon	37259149	37259150	.	.	.	Note=LOC108222966_upstream;ID=DcSto7c_W6
NC_030381.1	RelocaTE	DNA_transposon	37259794	37259795	.	.	.	Note=LOC108222974_upstream;ID=DcSto7b_C2
NC_030381.1	RelocaTE	DNA_transposon	37279063	37279064	.	.	.	Note=intergenic;ID=DcSto5_W3
NC_030381.1	RelocaTE	DNA_transposon	37294387	37294388	.	.	.	Note=LOC108203651_intron;ID=DcSto5_W2,Ssp3
NC_030381.1	RelocaTE	DNA_transposon	37342117	37342118	.	.	.	Note=intergenic;ID=DcSto6_W6
NC_030381.1	RelocaTE	DNA_transposon	37343117	37343118	.	.	.	Note=intergenic;ID=DcSto7a_DH1,C7,C2,C8
NC_030381.1	RelocaTE	DNA_transposon	37379552	37379553	.	.	.	Note=intergenic;ID=DcSto7b_W6
NC_030381.1	RelocaTE	DNA_transposon	37379661	37379662	.	.	.	Note=intergenic;ID=DcSto7b_Ssp3
NC_030381.1	RelocaTE	DNA_transposon	37381788	37381789	.	.	.	Note=intergenic;ID=DcSto10_DH1,C7,C8,C1
NC_030381.1	RelocaTE	DNA_transposon	37396784	37396785	.	.	.	Note=intergenic;ID=DcSto7b_I3,C11
NC_030381.1	RelocaTE	DNA_transposon	37458740	37458741	.	.	.	Note=LOC108212195_upstream;ID=DcSto1_Ssp2
NC_030381.1	RelocaTE	DNA_transposon	37499342	37499343	.	.	.	Note=LOC108212098_upstream;ID=DcSto2_Ssp2
NC_030381.1	RelocaTE	DNA_transposon	37501364	37501365	.	.	.	Note=intergenic;ID=DcSto5_C9,C1,C4,W6
NC_030381.1	RelocaTE	DNA_transposon	37514142	37514143	.	.	.	Note=LOC108204975_intron;ID=DcSto3_W5,W4
NC_030381.1	RelocaTE	DNA_transposon	37541123	37541124	.	.	.	Note=LOC108204942_downstream;ID=DcSto5_W3
NC_030381.1	RelocaTE	DNA_transposon	37561748	37561749	.	.	.	Note=LOC108204479_downstream;ID=DcSto6_C10
NC_030381.1	RelocaTE	DNA_transposon	37590810	37590811	.	.	.	Note=LOC108222988_upstream;ID=DcSto7a_W7
NC_030381.1	RelocaTE	DNA_transposon	37618923	37618924	.	.	.	Note=LOC108210730_intron;ID=DcSto6_C7,C1
NC_030381.1	RelocaTE	DNA_transposon	37643478	37643479	.	.	.	Note=LOC108204249_downstream;ID=DcSto2_C6,C4,W3
NC_030381.1	RelocaTE	DNA_transposon	37695854	37695855	.	.	.	Note=intergenic;ID=DcSto7a_C9,C13,C8
NC_030381.1	RelocaTE	DNA_transposon	37700985	37700986	.	.	.	Note=intergenic;ID=DcSto2_Ssp1
NC_030381.1	RelocaTE	DNA_transposon	37749392	37749393	.	.	.	Note=LOC108205227_intron;ID=DcSto7b_W7
NC_030381.1	RelocaTE	DNA_transposon	37749433	37749434	.	.	.	Note=LOC108205227_intron;ID=DcSto7b_C2
NC_030381.1	RelocaTE	DNA_transposon	37755834	37755835	.	.	.	Note=LOC108203700_intron;ID=DcSto1_W2
NC_030381.1	RelocaTE	DNA_transposon	37767270	37767271	.	.	.	Note=LOC108203700_upstream;ID=DcSto7b_W3
NC_030381.1	RelocaTE	DNA_transposon	37774549	37774550	.	.	.	Note=LOC108223022_downstream;ID=DcSto2_W5
NC_030381.1	RelocaTE	DNA_transposon	37804368	37804369	.	.	.	Note=LOC108205426_upstream;ID=DcSto2_Ssp2
NC_030381.1	RelocaTE	DNA_transposon	37823214	37823215	.	.	.	Note=LOC108204917_5'UTR;ID=DcSto12_C8
NC_030381.1	RelocaTE	DNA_transposon	37827736	37827737	.	.	.	Note=intergenic;ID=DcSto3_I3
NC_030381.1	RelocaTE	DNA_transposon	37834646	37834647	.	.	.	Note=LOC108223043_intron;ID=DcSto7a_Ssp5
NC_030381.1	RelocaTE	DNA_transposon	37842719	37842720	.	.	.	Note=LOC108212562_downstream;ID=DcSto7a_C1,W7,W4
NC_030381.1	RelocaTE	DNA_transposon	37847831	37847832	.	.	.	Note=LOC108207099_downstream;ID=DcSto5_W7
NC_030381.1	RelocaTE	DNA_transposon	37848484	37848485	.	.	.	Note=LOC108204087_upstream;ID=DcSto7a_C2,C1
NC_030381.1	RelocaTE	DNA_transposon	37904092	37904093	.	.	.	Note=LOC108203610_intron;ID=DcSto2_Ssp5
NC_030381.1	RelocaTE	DNA_transposon	37932140	37932141	.	.	.	Note=intergenic;ID=DcSto5_C11
NC_030381.1	RelocaTE	DNA_transposon	37940053	37940054	.	.	.	Note=intergenic;ID=DcSto5_Ssp3
NC_030381.1	RelocaTE	DNA_transposon	37952755	37952756	.	.	.	Note=LOC108207904_intron;ID=DcSto4_DH1,I3,I1,I2,C9,C13,C12,C10
NC_030381.1	RelocaTE	DNA_transposon	38014931	38014932	.	.	.	Note=LOC108213157_downstream;ID=DcSto12_W7
NC_030381.1	RelocaTE	DNA_transposon	38039342	38039343	.	.	.	Note=LOC108214400_upstream;ID=DcSto2_DH1,I1,I2,I4,C12,C3,C5,C1,C6
NC_030381.1	RelocaTE	DNA_transposon	38047826	38047827	.	.	.	Note=LOC108212320_upstream;ID=DcSto5_Ssp5
NC_030381.1	RelocaTE	DNA_transposon	38118662	38118663	.	.	.	Note=LOC108204287_upstream;ID=DcSto3_W6
NC_030381.1	RelocaTE	DNA_transposon	38127748	38127749	.	.	.	Note=LOC108209948_upstream;ID=DcSto8_C7,C2,C8,C4
NC_030381.1	RelocaTE	DNA_transposon	38130366	38130367	.	.	.	Note=intergenic;ID=DcSto4_W6,W5
NC_030381.1	RelocaTE	DNA_transposon	38145291	38145292	.	.	.	Note=LOC108205299_intron;ID=DcSto6_Ssp1
NC_030381.1	RelocaTE	DNA_transposon	38159137	38159138	.	.	.	Note=LOC108210996_upstream;ID=DcSto1_DH1,I2,C5
NC_030381.1	RelocaTE	DNA_transposon	38187648	38187649	.	.	.	Note=LOC108211665_3'UTR;ID=DcSto1_C1,C6,
NC_030381.1	RelocaTE	DNA_transposon	38192901	38192902	.	.	.	Note=LOC108193970_downstream;ID=DcSto6_C1,C6,W7
NC_030381.1	RelocaTE	DNA_transposon	38218332	38218333	.	.	.	Note=LOC108205392_intron;ID=DcSto6_W2,Ssp3
NC_030381.1	RelocaTE	DNA_transposon	38220968	38220969	.	.	.	Note=LOC108205392_downstream;ID=DcSto6_W6
NC_030381.1	RelocaTE	DNA_transposon	38233062	38233063	.	.	.	Note=intergenic;ID=DcSto1_C4
NC_030381.1	RelocaTE	DNA_transposon	38281166	38281167	.	.	.	Note=intergenic;ID=DcSto3_W6
NC_030381.1	RelocaTE	DNA_transposon	38284544	38284545	.	.	.	Note=LOC108204256_intron;ID=DcSto12_Ssp5
NC_030381.1	RelocaTE	DNA_transposon	38285787	38285788	.	.	.	Note=LOC108204256_intron;ID=DcSto7a_C11
NC_030381.1	RelocaTE	DNA_transposon	38288746	38288747	.	.	.	Note=LOC108204256_downstream;ID=DcSto10_C11,Ssp4,W3
NC_030381.1	RelocaTE	DNA_transposon	38295549	38295550	.	.	.	Note=LOC108204255_intron;ID=DcSto6_W1
NC_030381.1	RelocaTE	DNA_transposon	38330029	38330030	.	.	.	Note=intergenic;ID=DcSto2_Ssp5
NC_030381.1	RelocaTE	DNA_transposon	38330244	38330245	.	.	.	Note=intergenic;ID=DcSto7b_W4
NC_030381.1	RelocaTE	DNA_transposon	38331072	38331073	.	.	.	Note=intergenic;ID=DcSto12_W6
NC_030381.1	RelocaTE	DNA_transposon	38337020	38337021	.	.	.	Note=LOC108205012_intron;ID=DcSto1_W4
NC_030381.1	RelocaTE	DNA_transposon	38337290	38337291	.	.	.	Note=LOC108205012_intron;ID=DcSto10_C6
NC_030381.1	RelocaTE	DNA_transposon	38354397	38354398	.	.	.	Note=LOC108195785_5'UTR;ID=DcSto7b_C8
NC_030381.1	RelocaTE	DNA_transposon	38366103	38366104	.	.	.	Note=LOC108207979_intron;ID=DcSto1_W6,W5,
NC_030381.1	RelocaTE	DNA_transposon	38410463	38410464	.	.	.	Note=LOC108222148_intron;ID=DcSto7b_C3
NC_030381.1	RelocaTE	DNA_transposon	38412070	38412071	.	.	.	Note=LOC108222148_upstream;ID=DcSto2_C3,W6
NC_030381.1	RelocaTE	DNA_transposon	38412479	38412480	.	.	.	Note=LOC108222148_upstream;ID=DcSto2_Ssp5
NC_030381.1	RelocaTE	DNA_transposon	38440648	38440649	.	.	.	Note=intergenic;ID=DcSto7b_W6,W5,W4
NC_030381.1	RelocaTE	DNA_transposon	38479241	38479242	.	.	.	Note=LOC108205477_upstream;ID=DcSto2_W4
NC_030381.1	RelocaTE	DNA_transposon	38479294	38479295	.	.	.	Note=LOC108205477_upstream;ID=DcSto2_C3,W6
[truncated: 16,519 more rows]
[truncated: 1 more columns]
